# Supplementary material for: Color improves edge classification in human vision
Source: PLoS Comput Biol. 2019 Oct 18;15(10):e1007398. doi: 10.1371/journal.pcbi.1007398 (PMC6827913; doi:10.1371/journal.pcbi.1007398)
Supplement: S1 Dataset — (XLSX) [file pcbi.1007398.s004.xlsx]

## Sheet: Feuil1
Correct	catImage	response	targetImage	size	colCondition	Bloc	Subject
1	1	1	l_OM_11_n.tiff	l		training	1_NG
1	3	3	l_S_76_n.tiff	l		training	1_NG
0	1	3	m_OM_39_n_Lum.tiff	m		training	1_NG
1	1	1	m_OM_65_a_Lum.tiff	m		training	1_NG
1	3	3	m_S_6_a.tiff	m		training	1_NG
1	3	3	m_S_92_n_Lum.tiff	m		training	1_NG
1	1	1	s_OM_31_a.tiff	s		training	1_NG
0	3	1	s_S_110_a_Lum.tiff	s		training	1_NG
0	3	1	15_n_Lum.tiff	large	Lum	1	1_NG
1	1	1	91_a.tiff	large	Col	1	1_NG
1	1	1	61_a_Lum.tiff	large	Lum	1	1_NG
0	3	1	43_n_Lum.tiff	large	Lum	1	1_NG
1	1	1	48_n.tiff	large	Col	1	1_NG
1	1	1	19_a.tiff	large	Col	1	1_NG
1	1	1	40_a.tiff	large	Col	1	1_NG
1	1	1	20_a.tiff	large	Col	1	1_NG
1	1	1	16_a.tiff	large	Col	1	1_NG
1	3	3	105_a.tiff	large	Col	1	1_NG
0	1	3	54_a_Lum.tiff	large	Lum	1	1_NG
0	3	1	41_n.tiff	large	Col	1	1_NG
1	1	1	2_n.tiff	large	Col	1	1_NG
1	3	3	79_a_Lum.tiff	large	Lum	1	1_NG
1	3	3	95_a_Lum.tiff	large	Lum	1	1_NG
1	1	1	46_n_Lum.tiff	large	Lum	1	1_NG
1	3	3	29_a_Lum.tiff	large	Lum	1	1_NG
1	3	3	2_n_Lum.tiff	large	Lum	1	1_NG
1	1	1	89_n.tiff	large	Col	1	1_NG
1	1	1	12_n.tiff	large	Col	1	1_NG
1	3	3	40_n_Lum.tiff	large	Lum	1	1_NG
1	3	3	30_a_Lum.tiff	large	Lum	1	1_NG
1	3	3	36_a_Lum.tiff	large	Lum	1	1_NG
1	3	3	9_h.tiff	large	Col	1	1_NG
1	1	1	52_a.tiff	large	Col	1	1_NG
0	3	1	20_n_Lum.tiff	large	Lum	1	1_NG
1	3	3	74_n_Lum.tiff	large	Lum	1	1_NG
1	1	1	58_a_Lum.tiff	large	Lum	1	1_NG
0	3	1	35_a.tiff	large	Col	1	1_NG
1	1	1	50_n.tiff	large	Col	1	1_NG
0	1	3	11_n_Lum.tiff	large	Lum	1	1_NG
1	1	1	10_n.tiff	large	Col	1	1_NG
1	1	1	37_a_Lum.tiff	large	Lum	1	1_NG
1	1	1	49_n.tiff	large	Col	1	1_NG
1	3	3	70_n.tiff	large	Col	1	1_NG
1	3	3	61_a.tiff	large	Col	1	1_NG
1	1	1	66_a_Lum.tiff	large	Lum	1	1_NG
1	3	3	3_n.tiff	large	Col	1	1_NG
1	3	3	13_n.tiff	large	Col	1	1_NG
1	3	3	82_a.tiff	large	Col	1	1_NG
1	1	1	17_a.tiff	large	Col	1	1_NG
1	1	1	73_a.tiff	large	Col	1	1_NG
1	1	1	94_n.tiff	large	Col	1	1_NG
0	1	3	76_a_Lum.tiff	large	Lum	1	1_NG
1	3	3	86_h.tiff	large	Col	1	1_NG
1	3	3	54_n.tiff	large	Col	1	1_NG
1	3	3	52_a_Lum.tiff	large	Lum	1	1_NG
1	3	3	85_h.tiff	large	Col	1	1_NG
1	3	3	71_n_Lum.tiff	large	Lum	1	1_NG
1	1	1	83_a.tiff	large	Col	1	1_NG
1	3	3	60_n.tiff	small	Col	2	1_NG
1	3	3	1_a_Lum.tiff	small	Lum	2	1_NG
1	1	1	33_a.tiff	small	Col	2	1_NG
1	3	3	93_h_Lum.tiff	small	Lum	2	1_NG
1	1	1	102_a.tiff	small	Col	2	1_NG
1	3	3	28_n.tiff	small	Col	2	1_NG
0	1	3	26_a_Lum.tiff	small	Lum	2	1_NG
1	3	3	65_n_Lum.tiff	small	Lum	2	1_NG
0	1	3	41_a.tiff	small	Col	2	1_NG
0	3	1	109_a_Lum.tiff	small	Lum	2	1_NG
1	3	3	5_a_Lum.tiff	small	Lum	2	1_NG
1	1	1	3_n_Lum.tiff	small	Lum	2	1_NG
1	3	3	12_n.tiff	small	Col	2	1_NG
0	3	1	104_a.tiff	small	Col	2	1_NG
0	1	3	40_a_Lum.tiff	small	Lum	2	1_NG
1	3	3	52_n.tiff	small	Col	2	1_NG
1	3	3	66_n.tiff	small	Col	2	1_NG
1	3	3	101_a_Lum.tiff	small	Lum	2	1_NG
1	1	1	7_n.tiff	small	Col	2	1_NG
1	1	1	28_a.tiff	small	Col	2	1_NG
1	3	3	82_a_Lum.tiff	small	Lum	2	1_NG
1	3	3	59_n_Lum.tiff	small	Lum	2	1_NG
1	3	3	107_a_Lum.tiff	small	Lum	2	1_NG
0	1	3	60_n_Lum.tiff	small	Lum	2	1_NG
0	1	3	85_a.tiff	small	Col	2	1_NG
1	3	3	69_n_Lum.tiff	small	Lum	2	1_NG
0	1	3	97_n_Lum.tiff	small	Lum	2	1_NG
1	1	1	91_a.tiff	small	Col	2	1_NG
1	1	1	43_a_Lum.tiff	small	Lum	2	1_NG
0	3	1	91_n.tiff	small	Col	2	1_NG
0	3	1	103_a.tiff	small	Col	2	1_NG
1	1	1	1_n_Lum.tiff	small	Lum	2	1_NG
1	1	1	109_a.tiff	small	Col	2	1_NG
0	1	3	8_n.tiff	small	Col	2	1_NG
0	1	3	19_n.tiff	small	Col	2	1_NG
1	3	3	9_a.tiff	small	Col	2	1_NG
1	3	3	44_a_Lum.tiff	small	Lum	2	1_NG
0	3	1	26_n.tiff	small	Col	2	1_NG
0	3	1	32_a.tiff	small	Col	2	1_NG
1	3	3	2_a_Lum.tiff	small	Lum	2	1_NG
1	3	3	14_n_Lum.tiff	small	Lum	2	1_NG
0	3	1	89_a_Lum.tiff	small	Lum	2	1_NG
0	3	1	25_n.tiff	small	Col	2	1_NG
0	3	1	83_a_Lum.tiff	small	Lum	2	1_NG
1	1	1	23_n_Lum.tiff	small	Lum	2	1_NG
0	3	1	22_h.tiff	small	Col	2	1_NG
0	1	3	99_a_Lum.tiff	small	Lum	2	1_NG
1	3	3	87_a.tiff	small	Col	2	1_NG
0	3	1	108_a_Lum.tiff	small	Lum	2	1_NG
0	3	1	75_n.tiff	small	Col	2	1_NG
0	3	1	33_a.tiff	large	Col	3	1_NG
1	1	1	42_n_Lum.tiff	large	Lum	3	1_NG
1	3	3	62_h.tiff	large	Col	3	1_NG
1	3	3	58_a_Lum.tiff	large	Lum	3	1_NG
1	1	1	55_a.tiff	large	Col	3	1_NG
1	1	1	27_a.tiff	large	Col	3	1_NG
0	3	1	28_a_Lum.tiff	large	Lum	3	1_NG
1	3	3	12_n.tiff	large	Col	3	1_NG
1	3	3	31_a_Lum.tiff	large	Lum	3	1_NG
1	1	1	70_a_Lum.tiff	large	Lum	3	1_NG
0	3	1	84_a_Lum.tiff	large	Lum	3	1_NG
1	1	1	105_n.tiff	large	Col	3	1_NG
1	1	1	43_n.tiff	large	Col	3	1_NG
1	1	1	39_a.tiff	large	Col	3	1_NG
0	3	1	17_n.tiff	large	Col	3	1_NG
1	1	1	57_a_Lum.tiff	large	Lum	3	1_NG
1	3	3	19_n.tiff	large	Col	3	1_NG
1	1	1	75_a.tiff	large	Col	3	1_NG
1	1	1	34_a.tiff	large	Col	3	1_NG
0	3	1	75_n.tiff	large	Col	3	1_NG
1	3	3	63_h_Lum.tiff	large	Lum	3	1_NG
1	1	1	36_a.tiff	large	Col	3	1_NG
0	1	3	9_a.tiff	large	Col	3	1_NG
1	1	1	99_n.tiff	large	Col	3	1_NG
0	3	1	77_n_Lum.tiff	large	Lum	3	1_NG
1	1	1	65_a.tiff	large	Col	3	1_NG
1	1	1	14_a_Lum.tiff	large	Lum	3	1_NG
0	3	1	65_h_Lum.tiff	large	Lum	3	1_NG
1	1	1	23_a_Lum.tiff	large	Lum	3	1_NG
1	1	1	84_a_Lum.tiff	large	Lum	3	1_NG
0	3	1	60_h.tiff	large	Col	3	1_NG
1	3	3	59_a_Lum.tiff	large	Lum	3	1_NG
1	1	1	3_a_Lum.tiff	large	Lum	3	1_NG
0	3	1	42_n_Lum.tiff	large	Lum	3	1_NG
0	1	3	90_n_Lum.tiff	large	Lum	3	1_NG
1	3	3	81_a_Lum.tiff	large	Lum	3	1_NG
1	3	3	50_n.tiff	large	Col	3	1_NG
1	1	1	63_a.tiff	large	Col	3	1_NG
1	3	3	94_a.tiff	large	Col	3	1_NG
1	1	1	72_a.tiff	large	Col	3	1_NG
1	3	3	99_n_Lum.tiff	large	Lum	3	1_NG
0	1	3	60_a_Lum.tiff	large	Lum	3	1_NG
1	3	3	106_a_Lum.tiff	large	Lum	3	1_NG
1	3	3	97_n.tiff	large	Col	3	1_NG
1	1	1	32_a.tiff	large	Col	3	1_NG
1	1	1	77_a_Lum.tiff	large	Lum	3	1_NG
0	3	1	26_a_Lum.tiff	large	Lum	3	1_NG
1	3	3	67_h.tiff	large	Col	3	1_NG
0	1	3	6_a_Lum.tiff	large	Lum	3	1_NG
1	3	3	8_h_Lum.tiff	large	Lum	3	1_NG
1	1	1	67_a_Lum.tiff	medium	Lum	4	1_NG
1	3	3	91_n_Lum.tiff	medium	Lum	4	1_NG
0	1	3	34_n_Lum.tiff	medium	Lum	4	1_NG
0	3	1	54_a.tiff	medium	Col	4	1_NG
1	1	1	60_a.tiff	medium	Col	4	1_NG
1	3	3	6_a_Lum.tiff	medium	Lum	4	1_NG
1	1	1	111_a.tiff	medium	Col	4	1_NG
0	3	1	48_a.tiff	medium	Col	4	1_NG
1	3	3	79_n_Lum.tiff	medium	Lum	4	1_NG
1	1	1	100_a_Lum.tiff	medium	Lum	4	1_NG
1	3	3	101_a.tiff	medium	Col	4	1_NG
0	3	1	72_n.tiff	medium	Col	4	1_NG
1	3	3	12_a_Lum.tiff	medium	Lum	4	1_NG
1	1	1	17_a_Lum.tiff	medium	Lum	4	1_NG
1	1	1	45_n_Lum.tiff	medium	Lum	4	1_NG
1	1	1	25_n.tiff	medium	Col	4	1_NG
1	1	1	83_a.tiff	medium	Col	4	1_NG
0	3	1	78_h_Lum.tiff	medium	Lum	4	1_NG
0	3	1	21_a.tiff	medium	Col	4	1_NG
1	1	1	82_a.tiff	medium	Col	4	1_NG
0	3	1	110_a_Lum.tiff	medium	Lum	4	1_NG
1	1	1	64_a_Lum.tiff	medium	Lum	4	1_NG
1	3	3	83_h_Lum.tiff	medium	Lum	4	1_NG
0	1	3	1_a_Lum.tiff	medium	Lum	4	1_NG
1	1	1	41_n.tiff	medium	Col	4	1_NG
1	1	1	58_a.tiff	medium	Col	4	1_NG
1	1	1	84_a.tiff	medium	Col	4	1_NG
1	3	3	20_n_Lum.tiff	medium	Lum	4	1_NG
0	3	1	81_n_Lum.tiff	medium	Lum	4	1_NG
1	3	3	40_n_Lum.tiff	medium	Lum	4	1_NG
0	3	1	99_a.tiff	medium	Col	4	1_NG
0	1	3	103_n_Lum.tiff	medium	Lum	4	1_NG
0	3	1	75_n.tiff	medium	Col	4	1_NG
1	3	3	69_n.tiff	medium	Col	4	1_NG
0	3	1	98_a_Lum.tiff	medium	Lum	4	1_NG
0	3	1	50_a_Lum.tiff	medium	Lum	4	1_NG
1	3	3	95_a.tiff	medium	Col	4	1_NG
1	3	3	68_n_Lum.tiff	medium	Lum	4	1_NG
1	3	3	37_n_Lum.tiff	medium	Lum	4	1_NG
1	1	1	20_a_Lum.tiff	medium	Lum	4	1_NG
1	3	3	11_n_Lum.tiff	medium	Lum	4	1_NG
1	3	3	88_h.tiff	medium	Col	4	1_NG
1	3	3	47_a.tiff	medium	Col	4	1_NG
1	1	1	78_a_Lum.tiff	medium	Lum	4	1_NG
0	1	3	22_a.tiff	medium	Col	4	1_NG
1	3	3	94_n_Lum.tiff	medium	Lum	4	1_NG
1	1	1	65_a_Lum.tiff	medium	Lum	4	1_NG
0	1	3	87_a.tiff	medium	Col	4	1_NG
1	1	1	79_a.tiff	medium	Col	4	1_NG
1	1	1	86_a_Lum.tiff	medium	Lum	4	1_NG
1	1	1	30_a_Lum.tiff	large	Lum	5	1_NG
1	1	1	35_a.tiff	large	Col	5	1_NG
1	3	3	91_a_Lum.tiff	large	Lum	5	1_NG
1	3	3	89_a.tiff	large	Col	5	1_NG
1	1	1	22_a_Lum.tiff	large	Lum	5	1_NG
1	3	3	88_a_Lum.tiff	large	Lum	5	1_NG
1	3	3	83_h.tiff	large	Col	5	1_NG
1	1	1	97_n_Lum.tiff	large	Lum	5	1_NG
1	1	1	96_n_Lum.tiff	large	Lum	5	1_NG
1	3	3	55_h_Lum.tiff	large	Lum	5	1_NG
1	1	1	1_a_Lum.tiff	large	Lum	5	1_NG
1	1	1	59_a.tiff	large	Col	5	1_NG
1	1	1	33_a_Lum.tiff	large	Lum	5	1_NG
1	3	3	78_n.tiff	large	Col	5	1_NG
1	1	1	15_a.tiff	large	Col	5	1_NG
1	3	3	1_n_Lum.tiff	large	Lum	5	1_NG
1	3	3	98_n_Lum.tiff	large	Lum	5	1_NG
1	1	1	18_a.tiff	large	Col	5	1_NG
1	1	1	95_n_Lum.tiff	large	Lum	5	1_NG
1	3	3	102_a_Lum.tiff	large	Lum	5	1_NG
0	3	1	109_a_Lum.tiff	large	Lum	5	1_NG
1	3	3	76_n.tiff	large	Col	5	1_NG
1	3	3	96_n_Lum.tiff	large	Lum	5	1_NG
0	1	3	98_n.tiff	large	Col	5	1_NG
1	3	3	87_a_Lum.tiff	large	Lum	5	1_NG
1	3	3	5_n.tiff	large	Col	5	1_NG
1	1	1	104_n_Lum.tiff	large	Lum	5	1_NG
0	1	3	53_a_Lum.tiff	large	Lum	5	1_NG
0	1	3	41_n_Lum.tiff	large	Lum	5	1_NG
0	1	3	93_n_Lum.tiff	large	Lum	5	1_NG
0	1	3	51_n_Lum.tiff	large	Lum	5	1_NG
1	3	3	48_a_Lum.tiff	large	Lum	5	1_NG
1	1	1	29_a.tiff	large	Col	5	1_NG
1	3	3	37_a.tiff	large	Col	5	1_NG
0	1	3	78_a_Lum.tiff	large	Lum	5	1_NG
1	3	3	39_a.tiff	large	Col	5	1_NG
1	3	3	7_a.tiff	large	Col	5	1_NG
1	3	3	46_a.tiff	large	Col	5	1_NG
1	3	3	11_n_Lum.tiff	large	Lum	5	1_NG
1	1	1	8_a.tiff	large	Col	5	1_NG
0	1	3	71_n_Lum.tiff	large	Lum	5	1_NG
1	3	3	18_n.tiff	large	Col	5	1_NG
0	3	1	21_n_Lum.tiff	large	Lum	5	1_NG
1	1	1	64_a.tiff	large	Col	5	1_NG
1	3	3	16_h_Lum.tiff	large	Lum	5	1_NG
1	1	1	26_a.tiff	large	Col	5	1_NG
1	1	1	85_a.tiff	large	Col	5	1_NG
0	1	3	44_n_Lum.tiff	large	Lum	5	1_NG
0	1	3	80_a_Lum.tiff	large	Lum	5	1_NG
1	1	1	62_a_Lum.tiff	large	Lum	5	1_NG
0	3	1	97_h.tiff	small	Col	6	1_NG
1	1	1	17_n.tiff	small	Col	6	1_NG
1	1	1	77_a_Lum.tiff	small	Lum	6	1_NG
1	1	1	36_a_Lum.tiff	small	Lum	6	1_NG
1	1	1	100_a_Lum.tiff	small	Lum	6	1_NG
1	1	1	34_a_Lum.tiff	small	Lum	6	1_NG
0	1	3	2_n_Lum.tiff	small	Lum	6	1_NG
0	3	1	99_a.tiff	small	Col	6	1_NG
1	3	3	33_a_Lum.tiff	small	Lum	6	1_NG
0	1	3	13_n_Lum.tiff	small	Lum	6	1_NG
1	3	3	70_n.tiff	small	Col	6	1_NG
1	3	3	100_a_Lum.tiff	small	Lum	6	1_NG
1	3	3	42_a.tiff	small	Col	6	1_NG
0	3	1	106_a.tiff	small	Col	6	1_NG
1	1	1	49_a.tiff	small	Col	6	1_NG
1	1	1	98_n.tiff	small	Col	6	1_NG
1	1	1	94_a.tiff	small	Col	6	1_NG
1	1	1	29_a.tiff	small	Col	6	1_NG
1	3	3	80_a_Lum.tiff	small	Lum	6	1_NG
0	1	3	6_n_Lum.tiff	small	Lum	6	1_NG
1	1	1	101_a.tiff	small	Col	6	1_NG
0	1	3	14_n_Lum.tiff	small	Lum	6	1_NG
1	3	3	11_a_Lum.tiff	small	Lum	6	1_NG
0	3	1	57_n_Lum.tiff	small	Lum	6	1_NG
0	3	1	84_a.tiff	small	Col	6	1_NG
0	3	1	105_a.tiff	small	Col	6	1_NG
0	3	1	64_n_Lum.tiff	small	Lum	6	1_NG
0	1	3	11_n_Lum.tiff	small	Lum	6	1_NG
0	3	1	67_n_Lum.tiff	small	Lum	6	1_NG
0	3	1	68_n.tiff	small	Col	6	1_NG
0	1	3	81_a.tiff	small	Col	6	1_NG
1	3	3	51_n_Lum.tiff	small	Lum	6	1_NG
1	1	1	112_a_Lum.tiff	small	Lum	6	1_NG
1	3	3	46_a_Lum.tiff	small	Lum	6	1_NG
1	3	3	50_n.tiff	small	Col	6	1_NG
0	3	1	6_a_Lum.tiff	small	Lum	6	1_NG
1	1	1	79_a.tiff	small	Col	6	1_NG
1	1	1	30_a.tiff	small	Col	6	1_NG
0	1	3	111_a.tiff	small	Col	6	1_NG
0	3	1	92_a_Lum.tiff	small	Lum	6	1_NG
1	1	1	16_n.tiff	small	Col	6	1_NG
1	1	1	27_a_Lum.tiff	small	Lum	6	1_NG
0	3	1	40_a_Lum.tiff	small	Lum	6	1_NG
1	1	1	106_a.tiff	small	Col	6	1_NG
1	1	1	108_a.tiff	small	Col	6	1_NG
1	1	1	90_a_Lum.tiff	small	Lum	6	1_NG
0	1	3	9_n_Lum.tiff	small	Lum	6	1_NG
1	3	3	53_a.tiff	small	Col	6	1_NG
0	3	1	29_n.tiff	small	Col	6	1_NG
0	3	1	35_n.tiff	small	Col	6	1_NG
1	1	1	52_a.tiff	medium	Col	7	1_NG
0	3	1	34_n.tiff	medium	Col	7	1_NG
1	1	1	94_a.tiff	medium	Col	7	1_NG
1	3	3	105_n.tiff	medium	Col	7	1_NG
1	3	3	64_n_Lum.tiff	medium	Lum	7	1_NG
1	1	1	93_a.tiff	medium	Col	7	1_NG
0	1	3	106_a_Lum.tiff	medium	Lum	7	1_NG
1	1	1	57_a.tiff	medium	Col	7	1_NG
0	3	1	76_n.tiff	medium	Col	7	1_NG
1	3	3	33_n.tiff	medium	Col	7	1_NG
1	3	3	9_a_Lum.tiff	medium	Lum	7	1_NG
1	3	3	16_h_Lum.tiff	medium	Lum	7	1_NG
0	3	1	19_n.tiff	medium	Col	7	1_NG
1	3	3	8_n_Lum.tiff	medium	Lum	7	1_NG
0	3	1	51_a.tiff	medium	Col	7	1_NG
0	1	3	36_n_Lum.tiff	medium	Lum	7	1_NG
0	1	3	28_n.tiff	medium	Col	7	1_NG
0	1	3	9_a_Lum.tiff	medium	Lum	7	1_NG
1	1	1	19_a.tiff	medium	Col	7	1_NG
1	1	1	6_a.tiff	medium	Col	7	1_NG
0	3	1	10_a.tiff	medium	Col	7	1_NG
0	3	1	2_n_Lum.tiff	medium	Lum	7	1_NG
1	1	1	85_a.tiff	medium	Col	7	1_NG
1	1	1	80_a_Lum.tiff	medium	Lum	7	1_NG
1	1	1	5_a_Lum.tiff	medium	Lum	7	1_NG
1	1	1	81_a.tiff	medium	Col	7	1_NG
1	1	1	27_n_Lum.tiff	medium	Lum	7	1_NG
0	3	1	61_a.tiff	medium	Col	7	1_NG
1	1	1	72_a.tiff	medium	Col	7	1_NG
0	3	1	84_h.tiff	medium	Col	7	1_NG
1	3	3	15_n.tiff	medium	Col	7	1_NG
1	1	1	33_n.tiff	medium	Col	7	1_NG
1	3	3	97_n_Lum.tiff	medium	Lum	7	1_NG
0	1	3	31_n_Lum.tiff	medium	Lum	7	1_NG
1	1	1	63_a_Lum.tiff	medium	Lum	7	1_NG
1	3	3	1_a.tiff	medium	Col	7	1_NG
1	3	3	14_n.tiff	medium	Col	7	1_NG
1	1	1	42_n.tiff	medium	Col	7	1_NG
1	1	1	99_a_Lum.tiff	medium	Lum	7	1_NG
0	1	3	24_n_Lum.tiff	medium	Lum	7	1_NG
1	3	3	7_a_Lum.tiff	medium	Lum	7	1_NG
1	1	1	102_a_Lum.tiff	medium	Lum	7	1_NG
1	1	1	89_a.tiff	medium	Col	7	1_NG
0	3	1	41_n_Lum.tiff	medium	Lum	7	1_NG
1	1	1	74_a.tiff	medium	Col	7	1_NG
1	1	1	98_a.tiff	medium	Col	7	1_NG
1	1	1	61_a_Lum.tiff	medium	Lum	7	1_NG
0	3	1	92_n.tiff	medium	Col	7	1_NG
1	1	1	11_a_Lum.tiff	medium	Lum	7	1_NG
0	3	1	32_n_Lum.tiff	medium	Lum	7	1_NG
1	1	1	31_a_Lum.tiff	small	Lum	8	1_NG
1	1	1	25_n.tiff	small	Col	8	1_NG
0	1	3	37_a_Lum.tiff	small	Lum	8	1_NG
1	1	1	75_a_Lum.tiff	small	Lum	8	1_NG
1	1	1	89_a.tiff	small	Col	8	1_NG
0	1	3	18_n_Lum.tiff	small	Lum	8	1_NG
1	1	1	74_a.tiff	small	Col	8	1_NG
0	3	1	7_a_Lum.tiff	small	Lum	8	1_NG
1	1	1	22_n.tiff	small	Col	8	1_NG
1	3	3	63_n.tiff	small	Col	8	1_NG
0	1	3	39_a_Lum.tiff	small	Lum	8	1_NG
0	3	1	3_n_Lum.tiff	small	Lum	8	1_NG
0	3	1	30_a_Lum.tiff	small	Lum	8	1_NG
1	1	1	24_n_Lum.tiff	small	Lum	8	1_NG
0	3	1	34_a.tiff	small	Col	8	1_NG
0	1	3	103_a_Lum.tiff	small	Lum	8	1_NG
0	1	3	72_a_Lum.tiff	small	Lum	8	1_NG
1	1	1	73_a.tiff	small	Col	8	1_NG
1	3	3	19_n_Lum.tiff	small	Lum	8	1_NG
1	3	3	10_n.tiff	small	Col	8	1_NG
0	3	1	98_a.tiff	small	Col	8	1_NG
1	1	1	35_a_Lum.tiff	small	Lum	8	1_NG
0	3	1	49_a.tiff	small	Col	8	1_NG
1	1	1	84_a.tiff	small	Col	8	1_NG
1	1	1	113_a_Lum.tiff	small	Lum	8	1_NG
1	1	1	63_a_Lum.tiff	small	Lum	8	1_NG
1	3	3	47_n.tiff	small	Col	8	1_NG
1	3	3	38_a.tiff	small	Col	8	1_NG
1	1	1	64_a.tiff	small	Col	8	1_NG
0	3	1	71_n_Lum.tiff	small	Lum	8	1_NG
0	3	1	72_n.tiff	small	Col	8	1_NG
0	3	1	88_n.tiff	small	Col	8	1_NG
0	3	1	43_a_Lum.tiff	small	Lum	8	1_NG
0	3	1	94_a.tiff	small	Col	8	1_NG
1	3	3	48_a.tiff	small	Col	8	1_NG
1	3	3	17_n_Lum.tiff	small	Lum	8	1_NG
0	1	3	57_a_Lum.tiff	small	Lum	8	1_NG
1	1	1	92_a.tiff	small	Col	8	1_NG
1	3	3	90_h.tiff	small	Col	8	1_NG
1	1	1	107_a_Lum.tiff	small	Lum	8	1_NG
1	3	3	23_a_Lum.tiff	small	Lum	8	1_NG
1	1	1	48_a_Lum.tiff	small	Lum	8	1_NG
1	3	3	54_h_Lum.tiff	small	Lum	8	1_NG
0	1	3	110_a.tiff	small	Col	8	1_NG
1	1	1	87_a.tiff	small	Col	8	1_NG
1	1	1	47_a.tiff	small	Col	8	1_NG
1	3	3	41_n_Lum.tiff	small	Lum	8	1_NG
0	3	1	62_a.tiff	small	Col	8	1_NG
0	3	1	39_a.tiff	small	Col	8	1_NG
0	3	1	36_a_Lum.tiff	small	Lum	8	1_NG
1	1	1	78_a.tiff	small	Col	9	1_NG
1	3	3	45_a_Lum.tiff	small	Lum	9	1_NG
1	1	1	71_a.tiff	small	Col	9	1_NG
1	1	1	66_a_Lum.tiff	small	Lum	9	1_NG
1	3	3	21_n.tiff	small	Col	9	1_NG
1	1	1	44_a.tiff	small	Col	9	1_NG
1	3	3	85_a.tiff	small	Col	9	1_NG
1	1	1	32_a.tiff	small	Col	9	1_NG
0	3	1	37_a_Lum.tiff	small	Lum	9	1_NG
1	1	1	69_n_Lum.tiff	small	Lum	9	1_NG
1	1	1	68_a_Lum.tiff	small	Lum	9	1_NG
0	1	3	88_n_Lum.tiff	small	Lum	9	1_NG
1	1	1	38_a.tiff	small	Col	9	1_NG
1	1	1	52_a.tiff	small	Col	9	1_NG
1	1	1	45_a.tiff	small	Col	9	1_NG
1	1	1	95_a_Lum.tiff	small	Lum	9	1_NG
1	1	1	42_a_Lum.tiff	small	Lum	9	1_NG
1	1	1	62_a_Lum.tiff	small	Lum	9	1_NG
1	1	1	70_a.tiff	small	Col	9	1_NG
0	1	3	54_a_Lum.tiff	small	Lum	9	1_NG
1	3	3	74_n_Lum.tiff	small	Lum	9	1_NG
1	3	3	16_n_Lum.tiff	small	Lum	9	1_NG
1	3	3	58_n.tiff	small	Col	9	1_NG
1	3	3	15_n.tiff	small	Col	9	1_NG
0	3	1	110_a.tiff	small	Col	9	1_NG
1	1	1	4_n.tiff	small	Col	9	1_NG
1	1	1	104_a.tiff	small	Col	9	1_NG
1	1	1	67_a.tiff	small	Col	9	1_NG
1	3	3	20_n_Lum.tiff	small	Lum	9	1_NG
1	3	3	78_a_Lum.tiff	small	Lum	9	1_NG
0	1	3	21_n_Lum.tiff	small	Lum	9	1_NG
1	3	3	95_a.tiff	small	Col	9	1_NG
0	3	1	4_n_Lum.tiff	small	Lum	9	1_NG
1	1	1	58_a.tiff	small	Col	9	1_NG
1	1	1	59_a.tiff	small	Col	9	1_NG
0	3	1	81_a.tiff	small	Col	9	1_NG
1	1	1	56_a_Lum.tiff	small	Lum	9	1_NG
1	3	3	8_n_Lum.tiff	small	Lum	9	1_NG
1	3	3	73_n.tiff	small	Col	9	1_NG
1	3	3	86_a_Lum.tiff	small	Lum	9	1_NG
1	1	1	80_a.tiff	small	Col	9	1_NG
1	1	1	114_a_Lum.tiff	small	Lum	9	1_NG
0	3	1	77_n_Lum.tiff	small	Lum	9	1_NG
0	1	3	15_n.tiff	small	Col	9	1_NG
1	3	3	31_a.tiff	small	Col	9	1_NG
1	1	1	5_n_Lum.tiff	small	Lum	9	1_NG
0	3	1	102_a_Lum.tiff	small	Lum	9	1_NG
1	1	1	61_n_Lum.tiff	small	Lum	9	1_NG
1	1	1	93_a_Lum.tiff	small	Lum	9	1_NG
1	1	1	65_a.tiff	small	Col	9	1_NG
0	1	3	79_a_Lum.tiff	large	Lum	10	1_NG
1	3	3	56_a_Lum.tiff	large	Lum	10	1_NG
1	3	3	68_n_Lum.tiff	large	Lum	10	1_NG
0	3	1	34_a_Lum.tiff	large	Lum	10	1_NG
1	3	3	73_n.tiff	large	Col	10	1_NG
1	1	1	24_a.tiff	large	Col	10	1_NG
0	3	1	47_n.tiff	large	Col	10	1_NG
1	3	3	66_n.tiff	large	Col	10	1_NG
1	3	3	10_n.tiff	large	Col	10	1_NG
1	1	1	4_a_Lum.tiff	large	Lum	10	1_NG
1	1	1	67_a_Lum.tiff	large	Lum	10	1_NG
1	3	3	25_a.tiff	large	Col	10	1_NG
1	3	3	32_a_Lum.tiff	large	Lum	10	1_NG
1	3	3	49_a_Lum.tiff	large	Lum	10	1_NG
1	3	3	45_n.tiff	large	Col	10	1_NG
1	3	3	14_n_Lum.tiff	large	Lum	10	1_NG
1	1	1	86_a_Lum.tiff	large	Lum	10	1_NG
1	1	1	88_n_Lum.tiff	large	Lum	10	1_NG
1	3	3	108_a.tiff	large	Col	10	1_NG
0	1	3	102_n_Lum.tiff	large	Lum	10	1_NG
1	1	1	7_a_Lum.tiff	large	Lum	10	1_NG
0	3	1	104_a_Lum.tiff	large	Lum	10	1_NG
1	3	3	51_a.tiff	large	Col	10	1_NG
1	1	1	31_a_Lum.tiff	large	Lum	10	1_NG
1	3	3	72_n.tiff	large	Col	10	1_NG
0	1	3	74_n.tiff	large	Col	10	1_NG
1	1	1	82_a_Lum.tiff	large	Lum	10	1_NG
1	1	1	108_n.tiff	large	Col	10	1_NG
0	3	1	38_a.tiff	large	Col	10	1_NG
1	1	1	21_a_Lum.tiff	large	Lum	10	1_NG
1	1	1	68_a.tiff	large	Col	10	1_NG
1	3	3	53_n.tiff	large	Col	10	1_NG
1	1	1	100_n.tiff	large	Col	10	1_NG
1	1	1	92_n_Lum.tiff	large	Lum	10	1_NG
1	3	3	80_a.tiff	large	Col	10	1_NG
1	1	1	25_a.tiff	large	Col	10	1_NG
1	1	1	13_a.tiff	large	Col	10	1_NG
1	3	3	4_n.tiff	large	Col	10	1_NG
1	1	1	101_a.tiff	large	Col	10	1_NG
0	3	1	24_n_Lum.tiff	large	Lum	10	1_NG
1	3	3	64_h.tiff	large	Col	10	1_NG
0	1	3	87_n_Lum.tiff	large	Lum	10	1_NG
1	3	3	90_a.tiff	large	Col	10	1_NG
1	3	3	69_n.tiff	large	Col	10	1_NG
0	1	3	103_n_Lum.tiff	large	Lum	10	1_NG
1	1	1	5_a.tiff	large	Col	10	1_NG
1	3	3	93_a_Lum.tiff	large	Lum	10	1_NG
1	3	3	92_a_Lum.tiff	large	Lum	10	1_NG
1	3	3	57_a.tiff	large	Col	10	1_NG
1	1	1	106_n_Lum.tiff	large	Lum	10	1_NG
1	1	1	56_a_Lum.tiff	medium	Lum	11	1_NG
1	1	1	53_a_Lum.tiff	medium	Lum	11	1_NG
1	1	1	76_a_Lum.tiff	medium	Lum	11	1_NG
1	1	1	13_a.tiff	medium	Col	11	1_NG
0	3	1	62_n_Lum.tiff	medium	Lum	11	1_NG
1	1	1	108_a.tiff	medium	Col	11	1_NG
1	1	1	12_a_Lum.tiff	medium	Lum	11	1_NG
0	3	1	108_a.tiff	medium	Col	11	1_NG
1	3	3	23_n_Lum.tiff	medium	Lum	11	1_NG
1	1	1	68_a.tiff	medium	Col	11	1_NG
1	1	1	104_a.tiff	medium	Col	11	1_NG
1	3	3	58_a_Lum.tiff	medium	Lum	11	1_NG
0	1	3	37_n.tiff	medium	Col	11	1_NG
1	1	1	43_n.tiff	medium	Col	11	1_NG
1	1	1	50_a_Lum.tiff	medium	Lum	11	1_NG
1	1	1	62_a.tiff	medium	Col	11	1_NG
1	3	3	115_h.tiff	medium	Col	11	1_NG
1	1	1	110_a.tiff	medium	Col	11	1_NG
1	3	3	27_n.tiff	medium	Col	11	1_NG
1	3	3	73_n_Lum.tiff	medium	Lum	11	1_NG
1	1	1	32_n.tiff	medium	Col	11	1_NG
1	3	3	111_n_Lum.tiff	medium	Lum	11	1_NG
1	1	1	66_a_Lum.tiff	medium	Lum	11	1_NG
1	3	3	103_a.tiff	medium	Col	11	1_NG
1	1	1	92_a.tiff	medium	Col	11	1_NG
1	3	3	18_n.tiff	medium	Col	11	1_NG
0	3	1	55_h.tiff	medium	Col	11	1_NG
0	3	1	46_a.tiff	medium	Col	11	1_NG
0	3	1	59_a.tiff	medium	Col	11	1_NG
1	1	1	14_a_Lum.tiff	medium	Lum	11	1_NG
1	1	1	35_n_Lum.tiff	medium	Lum	11	1_NG
1	1	1	21_a_Lum.tiff	medium	Lum	11	1_NG
1	3	3	39_n_Lum.tiff	medium	Lum	11	1_NG
1	1	1	112_a.tiff	medium	Col	11	1_NG
1	3	3	24_n.tiff	medium	Col	11	1_NG
0	1	3	2_a_Lum.tiff	medium	Lum	11	1_NG
1	1	1	15_a.tiff	medium	Col	11	1_NG
1	1	1	90_a_Lum.tiff	medium	Lum	11	1_NG
1	1	1	70_a.tiff	medium	Col	11	1_NG
1	3	3	114_h_Lum.tiff	medium	Lum	11	1_NG
0	1	3	91_a_Lum.tiff	medium	Lum	11	1_NG
1	1	1	97_a.tiff	medium	Col	11	1_NG
1	3	3	104_a.tiff	medium	Col	11	1_NG
0	1	3	8_a_Lum.tiff	medium	Lum	11	1_NG
0	1	3	71_a_Lum.tiff	medium	Lum	11	1_NG
1	3	3	22_h.tiff	medium	Col	11	1_NG
1	3	3	106_a.tiff	medium	Col	11	1_NG
1	1	1	73_a_Lum.tiff	medium	Lum	11	1_NG
0	1	3	10_a.tiff	medium	Col	11	1_NG
1	3	3	112_a.tiff	medium	Col	11	1_NG
1	1	1	40_n.tiff	medium	Col	12	1_NG
0	3	1	29_n_Lum.tiff	medium	Lum	12	1_NG
1	3	3	109_a_Lum.tiff	medium	Lum	12	1_NG
1	3	3	107_a.tiff	medium	Col	12	1_NG
0	1	3	16_n_Lum.tiff	medium	Lum	12	1_NG
1	3	3	13_n_Lum.tiff	medium	Lum	12	1_NG
1	3	3	65_n.tiff	medium	Col	12	1_NG
0	1	3	39_n.tiff	medium	Col	12	1_NG
0	3	1	100_a.tiff	medium	Col	12	1_NG
1	1	1	55_a.tiff	medium	Col	12	1_NG
0	3	1	26_n_Lum.tiff	medium	Lum	12	1_NG
1	1	1	7_a_Lum.tiff	medium	Lum	12	1_NG
0	3	1	38_n_Lum.tiff	medium	Lum	12	1_NG
1	3	3	17_h_Lum.tiff	medium	Lum	12	1_NG
0	1	3	29_n_Lum.tiff	medium	Lum	12	1_NG
1	3	3	63_n_Lum.tiff	medium	Lum	12	1_NG
1	1	1	107_a.tiff	medium	Col	12	1_NG
0	1	3	26_n_Lum.tiff	medium	Lum	12	1_NG
0	3	1	113_n_Lum.tiff	medium	Lum	12	1_NG
1	1	1	49_a.tiff	medium	Col	12	1_NG
1	3	3	90_h_Lum.tiff	medium	Lum	12	1_NG
1	1	1	109_a.tiff	medium	Col	12	1_NG
1	3	3	85_h_Lum.tiff	medium	Lum	12	1_NG
1	3	3	56_a.tiff	medium	Col	12	1_NG
1	1	1	113_a_Lum.tiff	medium	Lum	12	1_NG
1	1	1	38_a_Lum.tiff	medium	Lum	12	1_NG
1	3	3	93_n_Lum.tiff	medium	Lum	12	1_NG
1	3	3	80_n.tiff	medium	Col	12	1_NG
1	3	3	60_n_Lum.tiff	medium	Lum	12	1_NG
0	3	1	105_a.tiff	medium	Col	12	1_NG
0	1	3	75_a_Lum.tiff	medium	Lum	12	1_NG
0	3	1	49_h_Lum.tiff	medium	Lum	12	1_NG
1	3	3	77_n_Lum.tiff	medium	Lum	12	1_NG
1	1	1	96_a_Lum.tiff	medium	Lum	12	1_NG
1	3	3	89_h_Lum.tiff	medium	Lum	12	1_NG
1	3	3	31_n_Lum.tiff	medium	Lum	12	1_NG
1	1	1	48_a_Lum.tiff	medium	Lum	12	1_NG
1	1	1	23_n.tiff	medium	Col	12	1_NG
1	3	3	53_a.tiff	medium	Col	12	1_NG
1	3	3	28_n.tiff	medium	Col	12	1_NG
1	3	3	45_n.tiff	medium	Col	12	1_NG
1	1	1	59_a.tiff	medium	Col	12	1_NG
1	3	3	5_a.tiff	medium	Col	12	1_NG
0	3	1	82_h_Lum.tiff	medium	Lum	12	1_NG
1	3	3	25_n.tiff	medium	Col	12	1_NG
1	3	3	87_n.tiff	medium	Col	12	1_NG
1	3	3	71_n.tiff	medium	Col	12	1_NG
0	1	3	69_n.tiff	medium	Col	12	1_NG
0	1	3	105_a_Lum.tiff	medium	Lum	12	1_NG
0	3	1	57_a_Lum.tiff	medium	Lum	12	1_NG
0	1	3	l_OM_11_n.tiff	l		training	2_SB
1	3	3	l_S_76_n.tiff	l		training	2_SB
1	1	1	m_OM_39_n_Lum.tiff	m		training	2_SB
1	1	1	m_OM_65_a_Lum.tiff	m		training	2_SB
0	3	1	m_S_6_a.tiff	m		training	2_SB
0	3	1	m_S_92_n_Lum.tiff	m		training	2_SB
1	1	1	s_OM_31_a.tiff	s		training	2_SB
0	3	1	s_S_110_a_Lum.tiff	s		training	2_SB
0	3	1	74_n_Lum.tiff	small	Lum	1	2_SB
0	3	1	46_a_Lum.tiff	small	Lum	1	2_SB
0	3	1	21_n_Lum.tiff	small	Lum	1	2_SB
1	3	3	82_a.tiff	small	Col	1	2_SB
1	1	1	93_a_Lum.tiff	small	Lum	1	2_SB
0	1	3	33_a_Lum.tiff	small	Lum	1	2_SB
0	3	1	4_n.tiff	small	Col	1	2_SB
0	3	1	20_n.tiff	small	Col	1	2_SB
1	1	1	52_a.tiff	small	Col	1	2_SB
0	1	3	92_a_Lum.tiff	small	Lum	1	2_SB
1	3	3	63_n.tiff	small	Col	1	2_SB
1	1	1	47_a_Lum.tiff	small	Lum	1	2_SB
0	3	1	3_n_Lum.tiff	small	Lum	1	2_SB
0	3	1	81_a.tiff	small	Col	1	2_SB
1	3	3	66_n_Lum.tiff	small	Lum	1	2_SB
0	1	3	66_a_Lum.tiff	small	Lum	1	2_SB
1	3	3	9_a_Lum.tiff	small	Lum	1	2_SB
1	1	1	107_a.tiff	small	Col	1	2_SB
0	1	3	72_a_Lum.tiff	small	Lum	1	2_SB
1	3	3	78_a_Lum.tiff	small	Lum	1	2_SB
1	1	1	34_a.tiff	small	Col	1	2_SB
0	3	1	14_n.tiff	small	Col	1	2_SB
1	1	1	77_a.tiff	small	Col	1	2_SB
0	1	3	91_a_Lum.tiff	small	Lum	1	2_SB
0	1	3	15_n.tiff	small	Col	1	2_SB
1	3	3	48_a.tiff	small	Col	1	2_SB
0	1	3	44_a.tiff	small	Col	1	2_SB
0	3	1	91_n_Lum.tiff	small	Lum	1	2_SB
0	1	3	25_n.tiff	small	Col	1	2_SB
1	3	3	109_a_Lum.tiff	small	Lum	1	2_SB
1	3	3	19_n_Lum.tiff	small	Lum	1	2_SB
1	1	1	58_a.tiff	small	Col	1	2_SB
1	1	1	90_a_Lum.tiff	small	Lum	1	2_SB
0	1	3	19_n_Lum.tiff	small	Lum	1	2_SB
0	3	1	77_n.tiff	small	Col	1	2_SB
0	3	1	62_a_Lum.tiff	small	Lum	1	2_SB
0	3	1	100_a_Lum.tiff	small	Lum	1	2_SB
1	1	1	114_a.tiff	small	Col	1	2_SB
0	3	1	70_n_Lum.tiff	small	Lum	1	2_SB
1	3	3	7_a.tiff	small	Col	1	2_SB
0	1	3	36_a_Lum.tiff	small	Lum	1	2_SB
0	1	3	60_n_Lum.tiff	small	Lum	1	2_SB
1	1	1	70_a_Lum.tiff	small	Lum	1	2_SB
0	1	3	5_n.tiff	small	Col	1	2_SB
1	3	3	71_n.tiff	small	Col	1	2_SB
0	3	1	12_n_Lum.tiff	small	Lum	1	2_SB
0	1	3	75_a.tiff	small	Col	1	2_SB
1	1	1	73_a.tiff	small	Col	1	2_SB
1	3	3	65_n_Lum.tiff	small	Lum	1	2_SB
1	3	3	103_a.tiff	small	Col	1	2_SB
1	1	1	82_a_Lum.tiff	medium	Lum	2	2_SB
1	3	3	24_n_Lum.tiff	medium	Lum	2	2_SB
0	3	1	51_a.tiff	medium	Col	2	2_SB
0	3	1	60_n.tiff	medium	Col	2	2_SB
0	3	1	41_n.tiff	medium	Col	2	2_SB
1	3	3	53_a.tiff	medium	Col	2	2_SB
0	3	1	38_n.tiff	medium	Col	2	2_SB
0	3	1	23_n_Lum.tiff	medium	Lum	2	2_SB
1	1	1	90_a.tiff	medium	Col	2	2_SB
0	3	1	105_n_Lum.tiff	medium	Lum	2	2_SB
1	3	3	16_h.tiff	medium	Col	2	2_SB
1	3	3	79_n.tiff	medium	Col	2	2_SB
1	1	1	106_a_Lum.tiff	medium	Lum	2	2_SB
1	3	3	81_n.tiff	medium	Col	2	2_SB
0	3	1	78_h.tiff	medium	Col	2	2_SB
1	3	3	46_a_Lum.tiff	medium	Lum	2	2_SB
0	3	1	95_a_Lum.tiff	medium	Lum	2	2_SB
0	1	3	105_a.tiff	medium	Col	2	2_SB
1	3	3	69_n.tiff	medium	Col	2	2_SB
1	3	3	82_h.tiff	medium	Col	2	2_SB
1	3	3	83_h_Lum.tiff	medium	Lum	2	2_SB
0	3	1	26_n_Lum.tiff	medium	Lum	2	2_SB
0	1	3	1_a_Lum.tiff	medium	Lum	2	2_SB
1	1	1	12_a_Lum.tiff	medium	Lum	2	2_SB
0	1	3	38_a_Lum.tiff	medium	Lum	2	2_SB
0	1	3	43_n_Lum.tiff	medium	Lum	2	2_SB
0	1	3	2_a_Lum.tiff	medium	Lum	2	2_SB
0	1	3	60_a.tiff	medium	Col	2	2_SB
1	3	3	11_n.tiff	medium	Col	2	2_SB
1	1	1	73_a.tiff	medium	Col	2	2_SB
1	3	3	72_n.tiff	medium	Col	2	2_SB
1	3	3	112_a_Lum.tiff	medium	Lum	2	2_SB
1	1	1	74_a.tiff	medium	Col	2	2_SB
1	3	3	113_n_Lum.tiff	medium	Lum	2	2_SB
1	1	1	55_a_Lum.tiff	medium	Lum	2	2_SB
1	3	3	1_a_Lum.tiff	medium	Lum	2	2_SB
1	3	3	62_n_Lum.tiff	medium	Lum	2	2_SB
0	1	3	104_a.tiff	medium	Col	2	2_SB
1	1	1	13_a.tiff	medium	Col	2	2_SB
1	1	1	5_a_Lum.tiff	medium	Lum	2	2_SB
0	3	1	100_a.tiff	medium	Col	2	2_SB
1	1	1	34_n.tiff	medium	Col	2	2_SB
1	3	3	10_a_Lum.tiff	medium	Lum	2	2_SB
1	3	3	115_h_Lum.tiff	medium	Lum	2	2_SB
1	3	3	18_n.tiff	medium	Col	2	2_SB
0	1	3	37_n_Lum.tiff	medium	Lum	2	2_SB
0	1	3	79_a.tiff	medium	Col	2	2_SB
0	1	3	17_a_Lum.tiff	medium	Lum	2	2_SB
1	3	3	85_h.tiff	medium	Col	2	2_SB
0	1	3	9_a_Lum.tiff	medium	Lum	2	2_SB
1	3	3	85_h.tiff	large	Col	3	2_SB
1	3	3	108_a_Lum.tiff	large	Lum	3	2_SB
0	1	3	29_a.tiff	large	Col	3	2_SB
1	3	3	83_h.tiff	large	Col	3	2_SB
1	3	3	14_n_Lum.tiff	large	Lum	3	2_SB
1	3	3	70_n.tiff	large	Col	3	2_SB
0	1	3	58_a_Lum.tiff	large	Lum	3	2_SB
0	1	3	6_a_Lum.tiff	large	Lum	3	2_SB
0	1	3	20_a.tiff	large	Col	3	2_SB
1	3	3	55_h.tiff	large	Col	3	2_SB
1	3	3	24_n_Lum.tiff	large	Lum	3	2_SB
0	3	1	35_a.tiff	large	Col	3	2_SB
0	1	3	11_n.tiff	large	Col	3	2_SB
1	3	3	86_h.tiff	large	Col	3	2_SB
0	1	3	87_n_Lum.tiff	large	Lum	3	2_SB
0	1	3	44_n.tiff	large	Col	3	2_SB
0	1	3	10_n_Lum.tiff	large	Lum	3	2_SB
1	3	3	37_a_Lum.tiff	large	Lum	3	2_SB
1	1	1	32_a_Lum.tiff	large	Lum	3	2_SB
1	1	1	24_a.tiff	large	Col	3	2_SB
1	1	1	85_a.tiff	large	Col	3	2_SB
1	1	1	17_a_Lum.tiff	large	Lum	3	2_SB
0	1	3	91_a_Lum.tiff	large	Lum	3	2_SB
1	3	3	25_a_Lum.tiff	large	Lum	3	2_SB
0	1	3	80_a.tiff	large	Col	3	2_SB
0	1	3	9_a_Lum.tiff	large	Lum	3	2_SB
0	1	3	90_n_Lum.tiff	large	Lum	3	2_SB
0	3	1	28_a_Lum.tiff	large	Lum	3	2_SB
1	3	3	11_n_Lum.tiff	large	Lum	3	2_SB
1	3	3	56_a.tiff	large	Col	3	2_SB
1	3	3	89_a_Lum.tiff	large	Lum	3	2_SB
0	1	3	100_n.tiff	large	Col	3	2_SB
1	1	1	52_a.tiff	large	Col	3	2_SB
0	1	3	102_n.tiff	large	Col	3	2_SB
1	3	3	88_a.tiff	large	Col	3	2_SB
1	1	1	19_a_Lum.tiff	large	Lum	3	2_SB
1	3	3	79_a.tiff	large	Col	3	2_SB
0	1	3	57_a_Lum.tiff	large	Lum	3	2_SB
1	3	3	48_a_Lum.tiff	large	Lum	3	2_SB
1	3	3	21_n_Lum.tiff	large	Lum	3	2_SB
1	1	1	103_n.tiff	large	Col	3	2_SB
1	1	1	7_a_Lum.tiff	large	Lum	3	2_SB
1	3	3	57_a.tiff	large	Col	3	2_SB
1	3	3	10_n.tiff	large	Col	3	2_SB
0	3	1	19_n.tiff	large	Col	3	2_SB
1	1	1	76_a.tiff	large	Col	3	2_SB
1	3	3	98_n_Lum.tiff	large	Lum	3	2_SB
1	1	1	49_n_Lum.tiff	large	Lum	3	2_SB
0	3	1	69_n_Lum.tiff	large	Lum	3	2_SB
0	3	1	33_a.tiff	large	Col	3	2_SB
1	1	1	86_a_Lum.tiff	medium	Lum	4	2_SB
1	3	3	27_n_Lum.tiff	medium	Lum	4	2_SB
1	3	3	54_a.tiff	medium	Col	4	2_SB
0	1	3	39_n_Lum.tiff	medium	Lum	4	2_SB
0	3	1	110_a_Lum.tiff	medium	Lum	4	2_SB
1	3	3	32_n.tiff	medium	Col	4	2_SB
1	3	3	47_a.tiff	medium	Col	4	2_SB
1	3	3	59_a.tiff	medium	Col	4	2_SB
1	3	3	39_n.tiff	medium	Col	4	2_SB
1	1	1	10_a.tiff	medium	Col	4	2_SB
1	3	3	8_n_Lum.tiff	medium	Lum	4	2_SB
1	3	3	64_n.tiff	medium	Col	4	2_SB
0	3	1	57_a_Lum.tiff	medium	Lum	4	2_SB
1	3	3	15_n_Lum.tiff	medium	Lum	4	2_SB
1	1	1	111_a_Lum.tiff	medium	Lum	4	2_SB
1	1	1	53_a_Lum.tiff	medium	Lum	4	2_SB
1	3	3	93_n_Lum.tiff	medium	Lum	4	2_SB
1	1	1	97_a.tiff	medium	Col	4	2_SB
0	1	3	58_a.tiff	medium	Col	4	2_SB
1	3	3	56_a.tiff	medium	Col	4	2_SB
1	1	1	98_a_Lum.tiff	medium	Lum	4	2_SB
1	3	3	29_n.tiff	medium	Col	4	2_SB
1	1	1	87_a_Lum.tiff	medium	Lum	4	2_SB
1	1	1	45_n_Lum.tiff	medium	Lum	4	2_SB
0	3	1	2_n_Lum.tiff	medium	Lum	4	2_SB
1	3	3	68_n_Lum.tiff	medium	Lum	4	2_SB
1	1	1	113_a.tiff	medium	Col	4	2_SB
1	3	3	28_n.tiff	medium	Col	4	2_SB
1	3	3	87_n_Lum.tiff	medium	Lum	4	2_SB
0	1	3	33_n_Lum.tiff	medium	Lum	4	2_SB
1	3	3	88_h_Lum.tiff	medium	Lum	4	2_SB
1	3	3	9_a_Lum.tiff	medium	Lum	4	2_SB
1	3	3	107_a_Lum.tiff	medium	Lum	4	2_SB
1	3	3	34_n.tiff	medium	Col	4	2_SB
1	1	1	83_a_Lum.tiff	medium	Lum	4	2_SB
1	3	3	105_a.tiff	medium	Col	4	2_SB
0	1	3	23_n_Lum.tiff	medium	Lum	4	2_SB
1	3	3	5_a_Lum.tiff	medium	Lum	4	2_SB
0	3	1	90_h_Lum.tiff	medium	Lum	4	2_SB
1	1	1	91_a_Lum.tiff	medium	Lum	4	2_SB
0	1	3	107_a_Lum.tiff	medium	Lum	4	2_SB
0	3	1	45_n_Lum.tiff	medium	Lum	4	2_SB
1	3	3	73_n_Lum.tiff	medium	Lum	4	2_SB
0	3	1	94_n_Lum.tiff	medium	Lum	4	2_SB
1	1	1	35_n.tiff	medium	Col	4	2_SB
1	3	3	37_n.tiff	medium	Col	4	2_SB
1	1	1	80_a.tiff	medium	Col	4	2_SB
1	1	1	14_a_Lum.tiff	medium	Lum	4	2_SB
1	1	1	32_n_Lum.tiff	medium	Lum	4	2_SB
1	1	1	52_a.tiff	medium	Col	4	2_SB
0	3	1	28_n_Lum.tiff	small	Lum	5	2_SB
1	1	1	49_a.tiff	small	Col	5	2_SB
1	1	1	1_n.tiff	small	Col	5	2_SB
0	1	3	113_a_Lum.tiff	small	Lum	5	2_SB
1	1	1	99_a_Lum.tiff	small	Lum	5	2_SB
1	3	3	58_n_Lum.tiff	small	Lum	5	2_SB
1	1	1	95_a.tiff	small	Col	5	2_SB
1	1	1	81_a.tiff	small	Col	5	2_SB
0	3	1	60_n.tiff	small	Col	5	2_SB
0	3	1	47_n_Lum.tiff	small	Lum	5	2_SB
0	1	3	31_a_Lum.tiff	small	Lum	5	2_SB
1	1	1	23_n.tiff	small	Col	5	2_SB
1	1	1	63_a.tiff	small	Col	5	2_SB
0	3	1	106_a_Lum.tiff	small	Lum	5	2_SB
1	1	1	41_a.tiff	small	Col	5	2_SB
0	1	3	103_a_Lum.tiff	small	Lum	5	2_SB
0	1	3	94_a_Lum.tiff	small	Lum	5	2_SB
1	1	1	42_a.tiff	small	Col	5	2_SB
1	1	1	16_n.tiff	small	Col	5	2_SB
0	3	1	90_h.tiff	small	Col	5	2_SB
1	1	1	56_a.tiff	small	Col	5	2_SB
0	3	1	44_a.tiff	small	Col	5	2_SB
1	3	3	37_a.tiff	small	Col	5	2_SB
1	1	1	69_n_Lum.tiff	small	Lum	5	2_SB
0	3	1	92_a.tiff	small	Col	5	2_SB
1	3	3	89_a_Lum.tiff	small	Lum	5	2_SB
0	3	1	64_n_Lum.tiff	small	Lum	5	2_SB
0	1	3	59_a_Lum.tiff	small	Lum	5	2_SB
0	3	1	15_n_Lum.tiff	small	Lum	5	2_SB
1	1	1	29_a_Lum.tiff	small	Lum	5	2_SB
0	3	1	42_a_Lum.tiff	small	Lum	5	2_SB
0	1	3	3_n_Lum.tiff	small	Lum	5	2_SB
0	3	1	2_a.tiff	small	Col	5	2_SB
0	1	3	98_n.tiff	small	Col	5	2_SB
1	1	1	64_a.tiff	small	Col	5	2_SB
1	3	3	80_a.tiff	small	Col	5	2_SB
1	3	3	54_h.tiff	small	Col	5	2_SB
1	1	1	24_n.tiff	small	Col	5	2_SB
0	3	1	94_a.tiff	small	Col	5	2_SB
0	3	1	49_a_Lum.tiff	small	Lum	5	2_SB
0	3	1	29_n.tiff	small	Col	5	2_SB
1	1	1	71_a_Lum.tiff	small	Lum	5	2_SB
0	1	3	18_n_Lum.tiff	small	Lum	5	2_SB
0	3	1	110_a.tiff	small	Col	5	2_SB
1	1	1	54_a_Lum.tiff	small	Lum	5	2_SB
1	1	1	100_a_Lum.tiff	small	Lum	5	2_SB
0	1	3	28_a_Lum.tiff	small	Lum	5	2_SB
0	3	1	98_a.tiff	small	Col	5	2_SB
1	3	3	30_a_Lum.tiff	small	Lum	5	2_SB
1	1	1	80_a.tiff	small	Col	5	2_SB
1	3	3	67_h.tiff	large	Col	6	2_SB
1	1	1	72_a_Lum.tiff	large	Lum	6	2_SB
1	3	3	76_n.tiff	large	Col	6	2_SB
1	3	3	41_n_Lum.tiff	large	Lum	6	2_SB
1	3	3	30_a.tiff	large	Col	6	2_SB
1	3	3	42_n.tiff	large	Col	6	2_SB
1	3	3	105_a_Lum.tiff	large	Lum	6	2_SB
1	3	3	32_a_Lum.tiff	large	Lum	6	2_SB
1	1	1	62_a.tiff	large	Col	6	2_SB
0	1	3	96_n.tiff	large	Col	6	2_SB
0	3	1	72_n_Lum.tiff	large	Lum	6	2_SB
1	3	3	109_a.tiff	large	Col	6	2_SB
1	1	1	2_n.tiff	large	Col	6	2_SB
1	3	3	58_a_Lum.tiff	large	Lum	6	2_SB
1	3	3	63_h_Lum.tiff	large	Lum	6	2_SB
1	1	1	82_a_Lum.tiff	large	Lum	6	2_SB
1	1	1	61_a.tiff	large	Col	6	2_SB
0	3	1	50_n_Lum.tiff	large	Lum	6	2_SB
0	1	3	74_n_Lum.tiff	large	Lum	6	2_SB
1	3	3	81_a_Lum.tiff	large	Lum	6	2_SB
1	1	1	84_a.tiff	large	Col	6	2_SB
0	1	3	95_n.tiff	large	Col	6	2_SB
0	1	3	78_a_Lum.tiff	large	Lum	6	2_SB
1	1	1	71_n_Lum.tiff	large	Lum	6	2_SB
1	1	1	67_a_Lum.tiff	large	Lum	6	2_SB
1	3	3	26_a_Lum.tiff	large	Lum	6	2_SB
1	3	3	45_n.tiff	large	Col	6	2_SB
0	3	1	80_a_Lum.tiff	large	Lum	6	2_SB
1	1	1	23_a.tiff	large	Col	6	2_SB
0	3	1	20_n_Lum.tiff	large	Lum	6	2_SB
1	3	3	93_a_Lum.tiff	large	Lum	6	2_SB
1	1	1	43_n.tiff	large	Col	6	2_SB
1	3	3	94_a.tiff	large	Col	6	2_SB
1	3	3	77_n_Lum.tiff	large	Lum	6	2_SB
0	3	1	2_n_Lum.tiff	large	Lum	6	2_SB
1	1	1	93_n_Lum.tiff	large	Lum	6	2_SB
0	1	3	64_a_Lum.tiff	large	Lum	6	2_SB
1	1	1	25_a_Lum.tiff	large	Lum	6	2_SB
1	3	3	59_a_Lum.tiff	large	Lum	6	2_SB
1	3	3	60_h.tiff	large	Col	6	2_SB
0	1	3	55_a.tiff	large	Col	6	2_SB
1	1	1	70_a.tiff	large	Col	6	2_SB
1	1	1	94_n_Lum.tiff	large	Lum	6	2_SB
1	3	3	84_a_Lum.tiff	large	Lum	6	2_SB
1	3	3	51_a.tiff	large	Col	6	2_SB
0	3	1	31_a.tiff	large	Col	6	2_SB
1	1	1	12_n.tiff	large	Col	6	2_SB
1	3	3	75_n.tiff	large	Col	6	2_SB
1	3	3	18_n_Lum.tiff	large	Lum	6	2_SB
1	1	1	83_a_Lum.tiff	large	Lum	6	2_SB
0	3	1	16_h.tiff	large	Col	7	2_SB
0	1	3	4_a.tiff	large	Col	7	2_SB
1	3	3	61_a_Lum.tiff	large	Lum	7	2_SB
1	1	1	65_a.tiff	large	Col	7	2_SB
1	3	3	39_a_Lum.tiff	large	Lum	7	2_SB
1	1	1	75_a.tiff	large	Col	7	2_SB
1	3	3	9_h_Lum.tiff	large	Lum	7	2_SB
1	1	1	36_a_Lum.tiff	large	Lum	7	2_SB
0	1	3	92_n_Lum.tiff	large	Lum	7	2_SB
0	3	1	5_n_Lum.tiff	large	Lum	7	2_SB
1	1	1	73_a.tiff	large	Col	7	2_SB
0	3	1	4_n_Lum.tiff	large	Lum	7	2_SB
1	3	3	102_a.tiff	large	Col	7	2_SB
1	1	1	18_a.tiff	large	Col	7	2_SB
1	1	1	1_a_Lum.tiff	large	Lum	7	2_SB
1	3	3	52_a.tiff	large	Col	7	2_SB
1	1	1	88_n_Lum.tiff	large	Lum	7	2_SB
0	1	3	104_n.tiff	large	Col	7	2_SB
1	1	1	26_a_Lum.tiff	large	Lum	7	2_SB
1	1	1	54_a_Lum.tiff	large	Lum	7	2_SB
1	1	1	8_a_Lum.tiff	large	Lum	7	2_SB
0	3	1	64_h_Lum.tiff	large	Lum	7	2_SB
0	1	3	51_n.tiff	large	Col	7	2_SB
1	1	1	40_a.tiff	large	Col	7	2_SB
1	3	3	90_a_Lum.tiff	large	Lum	7	2_SB
1	3	3	40_n.tiff	large	Col	7	2_SB
1	1	1	105_n_Lum.tiff	large	Lum	7	2_SB
1	3	3	96_n.tiff	large	Col	7	2_SB
1	1	1	48_n.tiff	large	Col	7	2_SB
1	3	3	3_n.tiff	large	Col	7	2_SB
1	1	1	22_a_Lum.tiff	large	Lum	7	2_SB
0	3	1	13_n.tiff	large	Col	7	2_SB
0	3	1	73_n.tiff	large	Col	7	2_SB
1	3	3	53_n.tiff	large	Col	7	2_SB
0	3	1	43_n.tiff	large	Col	7	2_SB
1	3	3	74_n.tiff	large	Col	7	2_SB
0	1	3	5_a.tiff	large	Col	7	2_SB
0	3	1	104_a_Lum.tiff	large	Lum	7	2_SB
1	3	3	82_a.tiff	large	Col	7	2_SB
1	1	1	27_a.tiff	large	Col	7	2_SB
0	3	1	95_a_Lum.tiff	large	Lum	7	2_SB
1	3	3	36_a_Lum.tiff	large	Lum	7	2_SB
0	3	1	97_n.tiff	large	Col	7	2_SB
1	1	1	106_n.tiff	large	Col	7	2_SB
1	1	1	108_n_Lum.tiff	large	Lum	7	2_SB
1	1	1	31_a.tiff	large	Col	7	2_SB
1	3	3	71_n_Lum.tiff	large	Lum	7	2_SB
0	1	3	41_n_Lum.tiff	large	Lum	7	2_SB
1	3	3	38_a_Lum.tiff	large	Lum	7	2_SB
1	1	1	35_a_Lum.tiff	large	Lum	7	2_SB
1	1	1	30_a_Lum.tiff	small	Lum	8	2_SB
0	3	1	36_a_Lum.tiff	small	Lum	8	2_SB
0	1	3	17_n_Lum.tiff	small	Lum	8	2_SB
1	1	1	112_a.tiff	small	Col	8	2_SB
1	1	1	27_a.tiff	small	Col	8	2_SB
1	3	3	84_a_Lum.tiff	small	Lum	8	2_SB
1	3	3	88_n.tiff	small	Col	8	2_SB
0	3	1	73_n.tiff	small	Col	8	2_SB
1	3	3	52_n.tiff	small	Col	8	2_SB
1	1	1	78_a.tiff	small	Col	8	2_SB
0	3	1	23_a_Lum.tiff	small	Lum	8	2_SB
0	3	1	35_n.tiff	small	Col	8	2_SB
0	3	1	83_a.tiff	small	Col	8	2_SB
0	3	1	72_n.tiff	small	Col	8	2_SB
0	1	3	61_n_Lum.tiff	small	Lum	8	2_SB
1	1	1	102_a_Lum.tiff	small	Lum	8	2_SB
0	3	1	67_n.tiff	small	Col	8	2_SB
1	1	1	109_a_Lum.tiff	small	Lum	8	2_SB
1	3	3	31_a.tiff	small	Col	8	2_SB
0	3	1	57_n_Lum.tiff	small	Lum	8	2_SB
0	3	1	101_a.tiff	small	Col	8	2_SB
1	1	1	68_a_Lum.tiff	small	Lum	8	2_SB
1	1	1	62_a.tiff	small	Col	8	2_SB
0	3	1	107_a_Lum.tiff	small	Lum	8	2_SB
1	3	3	85_a.tiff	small	Col	8	2_SB
1	1	1	79_a.tiff	small	Col	8	2_SB
1	1	1	26_a.tiff	small	Col	8	2_SB
1	3	3	86_a_Lum.tiff	small	Lum	8	2_SB
0	1	3	14_n.tiff	small	Col	8	2_SB
0	3	1	16_n.tiff	small	Col	8	2_SB
0	3	1	99_a_Lum.tiff	small	Lum	8	2_SB
1	3	3	95_a_Lum.tiff	small	Lum	8	2_SB
0	3	1	39_a_Lum.tiff	small	Lum	8	2_SB
1	1	1	2_n.tiff	small	Col	8	2_SB
1	1	1	8_n_Lum.tiff	small	Lum	8	2_SB
1	1	1	57_a.tiff	small	Col	8	2_SB
1	1	1	101_a_Lum.tiff	small	Lum	8	2_SB
1	1	1	85_a_Lum.tiff	small	Lum	8	2_SB
0	3	1	43_a.tiff	small	Col	8	2_SB
0	3	1	108_a.tiff	small	Col	8	2_SB
1	1	1	9_n.tiff	small	Col	8	2_SB
1	3	3	102_a_Lum.tiff	small	Lum	8	2_SB
0	1	3	97_n.tiff	small	Col	8	2_SB
1	3	3	1_a.tiff	small	Col	8	2_SB
0	1	3	11_n_Lum.tiff	small	Lum	8	2_SB
0	3	1	104_a_Lum.tiff	small	Lum	8	2_SB
1	1	1	87_a_Lum.tiff	small	Lum	8	2_SB
0	3	1	17_n_Lum.tiff	small	Lum	8	2_SB
1	3	3	5_a.tiff	small	Col	8	2_SB
0	1	3	111_a_Lum.tiff	small	Lum	8	2_SB
1	1	1	33_a.tiff	large	Col	9	2_SB
0	1	3	79_a.tiff	large	Col	9	2_SB
1	3	3	54_n_Lum.tiff	large	Lum	9	2_SB
1	3	3	1_n.tiff	large	Col	9	2_SB
1	3	3	62_h_Lum.tiff	large	Lum	9	2_SB
1	1	1	63_a_Lum.tiff	large	Lum	9	2_SB
0	3	1	87_a.tiff	large	Col	9	2_SB
1	3	3	106_a.tiff	large	Col	9	2_SB
1	3	3	15_n.tiff	large	Col	9	2_SB
0	3	1	91_a_Lum.tiff	large	Lum	9	2_SB
1	1	1	15_a_Lum.tiff	large	Lum	9	2_SB
0	1	3	97_n_Lum.tiff	large	Lum	9	2_SB
1	3	3	49_a_Lum.tiff	large	Lum	9	2_SB
1	1	1	37_a_Lum.tiff	large	Lum	9	2_SB
1	3	3	92_a.tiff	large	Col	9	2_SB
1	3	3	65_h.tiff	large	Col	9	2_SB
1	1	1	3_a.tiff	large	Col	9	2_SB
0	3	1	17_n.tiff	large	Col	9	2_SB
0	1	3	86_a_Lum.tiff	large	Lum	9	2_SB
1	3	3	8_h.tiff	large	Col	9	2_SB
1	1	1	30_a.tiff	large	Col	9	2_SB
1	1	1	46_n.tiff	large	Col	9	2_SB
1	1	1	66_a.tiff	large	Col	9	2_SB
1	3	3	34_a.tiff	large	Col	9	2_SB
0	1	3	98_n_Lum.tiff	large	Lum	9	2_SB
0	3	1	78_n_Lum.tiff	large	Lum	9	2_SB
1	1	1	68_a.tiff	large	Col	9	2_SB
1	1	1	13_a_Lum.tiff	large	Lum	9	2_SB
1	1	1	59_a_Lum.tiff	large	Lum	9	2_SB
1	1	1	16_a.tiff	large	Col	9	2_SB
1	3	3	46_a_Lum.tiff	large	Lum	9	2_SB
1	1	1	60_a.tiff	large	Col	9	2_SB
0	3	1	7_a.tiff	large	Col	9	2_SB
1	1	1	77_a_Lum.tiff	large	Lum	9	2_SB
1	1	1	42_n_Lum.tiff	large	Lum	9	2_SB
1	1	1	14_a.tiff	large	Col	9	2_SB
0	1	3	101_a.tiff	large	Col	9	2_SB
1	1	1	34_a_Lum.tiff	large	Lum	9	2_SB
1	1	1	21_a_Lum.tiff	large	Lum	9	2_SB
0	3	1	12_n.tiff	large	Col	9	2_SB
1	3	3	29_a_Lum.tiff	large	Lum	9	2_SB
1	1	1	39_a.tiff	large	Col	9	2_SB
0	3	1	47_n.tiff	large	Col	9	2_SB
1	1	1	89_n.tiff	large	Col	9	2_SB
0	1	3	99_n.tiff	large	Col	9	2_SB
1	1	1	50_n_Lum.tiff	large	Lum	9	2_SB
1	3	3	66_n_Lum.tiff	large	Lum	9	2_SB
1	3	3	68_n.tiff	large	Col	9	2_SB
1	3	3	99_n_Lum.tiff	large	Lum	9	2_SB
0	1	3	53_a_Lum.tiff	large	Lum	9	2_SB
0	3	1	99_a_Lum.tiff	medium	Lum	10	2_SB
1	1	1	81_a.tiff	medium	Col	10	2_SB
1	3	3	7_a_Lum.tiff	medium	Lum	10	2_SB
1	1	1	67_a.tiff	medium	Col	10	2_SB
1	1	1	84_a.tiff	medium	Col	10	2_SB
0	3	1	114_h_Lum.tiff	medium	Lum	10	2_SB
1	1	1	93_a_Lum.tiff	medium	Lum	10	2_SB
1	1	1	19_a.tiff	medium	Col	10	2_SB
0	1	3	16_n_Lum.tiff	medium	Lum	10	2_SB
1	1	1	100_a_Lum.tiff	medium	Lum	10	2_SB
1	1	1	11_a_Lum.tiff	medium	Lum	10	2_SB
0	3	1	97_n.tiff	medium	Col	10	2_SB
1	1	1	28_n_Lum.tiff	medium	Lum	10	2_SB
1	1	1	64_a_Lum.tiff	medium	Lum	10	2_SB
0	3	1	6_a.tiff	medium	Col	10	2_SB
0	3	1	75_n.tiff	medium	Col	10	2_SB
1	1	1	21_a_Lum.tiff	medium	Lum	10	2_SB
1	1	1	65_a.tiff	medium	Col	10	2_SB
1	3	3	12_a_Lum.tiff	medium	Lum	10	2_SB
1	1	1	48_a.tiff	medium	Col	10	2_SB
0	1	3	25_n.tiff	medium	Col	10	2_SB
0	3	1	48_a_Lum.tiff	medium	Lum	10	2_SB
0	3	1	104_a.tiff	medium	Col	10	2_SB
1	3	3	84_h.tiff	medium	Col	10	2_SB
1	1	1	22_a_Lum.tiff	medium	Lum	10	2_SB
1	1	1	59_a_Lum.tiff	medium	Lum	10	2_SB
1	1	1	41_n_Lum.tiff	medium	Lum	10	2_SB
1	3	3	103_a_Lum.tiff	medium	Lum	10	2_SB
1	1	1	103_n_Lum.tiff	medium	Lum	10	2_SB
1	3	3	76_n.tiff	medium	Col	10	2_SB
1	3	3	25_n.tiff	medium	Col	10	2_SB
1	1	1	72_a.tiff	medium	Col	10	2_SB
1	1	1	92_a.tiff	medium	Col	10	2_SB
1	3	3	20_n.tiff	medium	Col	10	2_SB
0	1	3	36_n_Lum.tiff	medium	Lum	10	2_SB
1	1	1	108_a.tiff	medium	Col	10	2_SB
1	1	1	78_a_Lum.tiff	medium	Lum	10	2_SB
0	1	3	85_a_Lum.tiff	medium	Lum	10	2_SB
0	1	3	42_n.tiff	medium	Col	10	2_SB
1	1	1	49_a.tiff	medium	Col	10	2_SB
1	1	1	24_n.tiff	medium	Col	10	2_SB
1	3	3	111_n_Lum.tiff	medium	Lum	10	2_SB
1	1	1	7_a.tiff	medium	Col	10	2_SB
0	3	1	63_n_Lum.tiff	medium	Lum	10	2_SB
1	1	1	71_a_Lum.tiff	medium	Lum	10	2_SB
1	1	1	70_a.tiff	medium	Col	10	2_SB
0	1	3	102_a.tiff	medium	Col	10	2_SB
0	3	1	108_a.tiff	medium	Col	10	2_SB
0	3	1	50_a.tiff	medium	Col	10	2_SB
0	3	1	49_h_Lum.tiff	medium	Lum	10	2_SB
1	3	3	33_n_Lum.tiff	medium	Lum	11	2_SB
1	3	3	14_n.tiff	medium	Col	11	2_SB
1	1	1	109_a.tiff	medium	Col	11	2_SB
1	1	1	6_a.tiff	medium	Col	11	2_SB
0	3	1	61_a_Lum.tiff	medium	Lum	11	2_SB
1	1	1	75_a.tiff	medium	Col	11	2_SB
1	1	1	40_n.tiff	medium	Col	11	2_SB
1	1	1	99_a_Lum.tiff	medium	Lum	11	2_SB
1	1	1	29_n.tiff	medium	Col	11	2_SB
1	1	1	76_a.tiff	medium	Col	11	2_SB
1	1	1	89_a.tiff	medium	Col	11	2_SB
1	1	1	57_a.tiff	medium	Col	11	2_SB
1	3	3	92_n.tiff	medium	Col	11	2_SB
0	3	1	77_n.tiff	medium	Col	11	2_SB
0	3	1	98_a_Lum.tiff	medium	Lum	11	2_SB
0	3	1	19_n.tiff	medium	Col	11	2_SB
0	3	1	65_n.tiff	medium	Col	11	2_SB
1	1	1	112_a.tiff	medium	Col	11	2_SB
1	3	3	17_h_Lum.tiff	medium	Lum	11	2_SB
0	3	1	89_h.tiff	medium	Col	11	2_SB
1	3	3	40_n.tiff	medium	Col	11	2_SB
1	1	1	26_n_Lum.tiff	medium	Lum	11	2_SB
1	1	1	96_a_Lum.tiff	medium	Lum	11	2_SB
1	3	3	101_a.tiff	medium	Col	11	2_SB
0	3	1	106_a_Lum.tiff	medium	Lum	11	2_SB
0	3	1	55_h_Lum.tiff	medium	Lum	11	2_SB
0	3	1	91_n_Lum.tiff	medium	Lum	11	2_SB
1	1	1	66_a.tiff	medium	Col	11	2_SB
1	1	1	31_n_Lum.tiff	medium	Lum	11	2_SB
1	3	3	31_n.tiff	medium	Col	11	2_SB
0	1	3	56_a.tiff	medium	Col	11	2_SB
1	3	3	80_n_Lum.tiff	medium	Lum	11	2_SB
0	1	3	110_a_Lum.tiff	medium	Lum	11	2_SB
1	1	1	68_a.tiff	medium	Col	11	2_SB
1	3	3	21_a_Lum.tiff	medium	Lum	11	2_SB
1	3	3	58_a_Lum.tiff	medium	Lum	11	2_SB
1	1	1	50_a.tiff	medium	Col	11	2_SB
1	1	1	27_n_Lum.tiff	medium	Lum	11	2_SB
0	1	3	94_a_Lum.tiff	medium	Lum	11	2_SB
0	1	3	20_a_Lum.tiff	medium	Lum	11	2_SB
1	1	1	8_a.tiff	medium	Col	11	2_SB
1	3	3	109_a.tiff	medium	Col	11	2_SB
1	1	1	62_a.tiff	medium	Col	11	2_SB
1	3	3	71_n.tiff	medium	Col	11	2_SB
1	3	3	13_n.tiff	medium	Col	11	2_SB
0	1	3	61_a_Lum.tiff	medium	Lum	11	2_SB
1	1	1	63_a.tiff	medium	Col	11	2_SB
1	1	1	15_a.tiff	medium	Col	11	2_SB
0	1	3	69_n.tiff	medium	Col	11	2_SB
1	3	3	22_h_Lum.tiff	medium	Lum	11	2_SB
0	1	3	37_a_Lum.tiff	small	Lum	12	2_SB
1	3	3	41_n_Lum.tiff	small	Lum	12	2_SB
0	1	3	22_n.tiff	small	Col	12	2_SB
1	3	3	59_n_Lum.tiff	small	Lum	12	2_SB
1	3	3	11_a.tiff	small	Col	12	2_SB
0	1	3	84_a_Lum.tiff	small	Lum	12	2_SB
1	1	1	38_a.tiff	small	Col	12	2_SB
0	3	1	45_a.tiff	small	Col	12	2_SB
1	3	3	38_a.tiff	small	Col	12	2_SB
1	3	3	75_n.tiff	small	Col	12	2_SB
1	1	1	7_n_Lum.tiff	small	Lum	12	2_SB
0	3	1	6_a_Lum.tiff	small	Lum	12	2_SB
1	3	3	10_n.tiff	small	Col	12	2_SB
1	3	3	50_n.tiff	small	Col	12	2_SB
0	1	3	4_n_Lum.tiff	small	Lum	12	2_SB
1	1	1	74_a.tiff	small	Col	12	2_SB
1	3	3	93_h_Lum.tiff	small	Lum	12	2_SB
0	1	3	32_a.tiff	small	Col	12	2_SB
0	3	1	40_a_Lum.tiff	small	Lum	12	2_SB
0	1	3	6_n_Lum.tiff	small	Lum	12	2_SB
1	1	1	67_a_Lum.tiff	small	Lum	12	2_SB
1	1	1	43_a_Lum.tiff	small	Lum	12	2_SB
1	1	1	39_a.tiff	small	Col	12	2_SB
1	3	3	33_a_Lum.tiff	small	Lum	12	2_SB
1	1	1	106_a_Lum.tiff	small	Lum	12	2_SB
0	3	1	32_a_Lum.tiff	small	Lum	12	2_SB
0	3	1	25_n_Lum.tiff	small	Lum	12	2_SB
1	3	3	69_n.tiff	small	Col	12	2_SB
1	1	1	108_a.tiff	small	Col	12	2_SB
0	3	1	51_n.tiff	small	Col	12	2_SB
1	1	1	35_a_Lum.tiff	small	Lum	12	2_SB
1	3	3	68_n_Lum.tiff	small	Lum	12	2_SB
0	3	1	105_a_Lum.tiff	small	Lum	12	2_SB
1	1	1	65_a.tiff	small	Col	12	2_SB
1	1	1	89_a.tiff	small	Col	12	2_SB
0	3	1	53_a.tiff	small	Col	12	2_SB
0	1	3	110_a.tiff	small	Col	12	2_SB
1	3	3	8_n.tiff	small	Col	12	2_SB
1	3	3	26_n_Lum.tiff	small	Lum	12	2_SB
1	1	1	40_a_Lum.tiff	small	Lum	12	2_SB
0	3	1	34_a_Lum.tiff	small	Lum	12	2_SB
1	1	1	88_n_Lum.tiff	small	Lum	12	2_SB
1	1	1	48_a_Lum.tiff	small	Lum	12	2_SB
1	3	3	97_h_Lum.tiff	small	Lum	12	2_SB
0	1	3	21_n.tiff	small	Col	12	2_SB
1	3	3	22_h.tiff	small	Col	12	2_SB
1	1	1	104_a.tiff	small	Col	12	2_SB
1	1	1	45_a.tiff	small	Col	12	2_SB
1	3	3	87_a.tiff	small	Col	12	2_SB
0	1	3	13_n.tiff	small	Col	12	2_SB
1	1	1	l_OM_11_n.tiff	l		training	3_BF
1	3	3	l_S_76_n.tiff	l		training	3_BF
0	1	3	m_OM_39_n_Lum.tiff	m		training	3_BF
0	1	3	m_OM_65_a_Lum.tiff	m		training	3_BF
1	3	3	m_S_6_a.tiff	m		training	3_BF
1	3	3	m_S_92_n_Lum.tiff	m		training	3_BF
1	1	1	s_OM_31_a.tiff	s		training	3_BF
1	3	3	s_S_110_a_Lum.tiff	s		training	3_BF
1	3	3	39_a_Lum.tiff	large	Lum	1	3_BF
1	3	3	60_h_Lum.tiff	large	Lum	1	3_BF
0	3	1	32_a_Lum.tiff	large	Lum	1	3_BF
1	3	3	88_a_Lum.tiff	large	Lum	1	3_BF
1	3	3	45_n_Lum.tiff	large	Lum	1	3_BF
0	3	1	7_a.tiff	large	Col	1	3_BF
1	3	3	84_a_Lum.tiff	large	Lum	1	3_BF
0	1	3	97_n_Lum.tiff	large	Lum	1	3_BF
0	3	1	49_a.tiff	large	Col	1	3_BF
0	1	3	100_n.tiff	large	Col	1	3_BF
0	1	3	21_a.tiff	large	Col	1	3_BF
0	3	1	59_a.tiff	large	Col	1	3_BF
1	3	3	64_h_Lum.tiff	large	Lum	1	3_BF
1	1	1	85_a.tiff	large	Col	1	3_BF
1	3	3	5_n.tiff	large	Col	1	3_BF
0	1	3	9_a.tiff	large	Col	1	3_BF
0	3	1	31_a.tiff	large	Col	1	3_BF
0	1	3	77_a.tiff	large	Col	1	3_BF
1	1	1	101_a.tiff	large	Col	1	3_BF
1	1	1	17_a.tiff	large	Col	1	3_BF
0	3	1	104_a.tiff	large	Col	1	3_BF
1	3	3	46_a_Lum.tiff	large	Lum	1	3_BF
1	3	3	86_h.tiff	large	Col	1	3_BF
1	1	1	35_a_Lum.tiff	large	Lum	1	3_BF
0	1	3	62_a_Lum.tiff	large	Lum	1	3_BF
1	3	3	69_n_Lum.tiff	large	Lum	1	3_BF
0	1	3	2_n_Lum.tiff	large	Lum	1	3_BF
1	3	3	67_h.tiff	large	Col	1	3_BF
1	3	3	96_n_Lum.tiff	large	Lum	1	3_BF
1	1	1	23_a.tiff	large	Col	1	3_BF
1	3	3	72_n_Lum.tiff	large	Lum	1	3_BF
0	1	3	51_n_Lum.tiff	large	Lum	1	3_BF
1	3	3	65_h_Lum.tiff	large	Lum	1	3_BF
1	3	3	85_h.tiff	large	Col	1	3_BF
1	3	3	78_n.tiff	large	Col	1	3_BF
1	1	1	67_a_Lum.tiff	large	Lum	1	3_BF
1	1	1	83_a.tiff	large	Col	1	3_BF
1	1	1	87_n_Lum.tiff	large	Lum	1	3_BF
1	3	3	90_a_Lum.tiff	large	Lum	1	3_BF
1	3	3	93_a.tiff	large	Col	1	3_BF
1	1	1	88_n.tiff	large	Col	1	3_BF
0	1	3	68_a_Lum.tiff	large	Lum	1	3_BF
1	1	1	76_a.tiff	large	Col	1	3_BF
1	1	1	66_a_Lum.tiff	large	Lum	1	3_BF
0	1	3	95_n_Lum.tiff	large	Lum	1	3_BF
1	1	1	55_a_Lum.tiff	large	Lum	1	3_BF
1	3	3	105_a_Lum.tiff	large	Lum	1	3_BF
1	1	1	19_a.tiff	large	Col	1	3_BF
1	1	1	65_a_Lum.tiff	large	Lum	1	3_BF
0	3	1	3_n_Lum.tiff	large	Lum	1	3_BF
1	1	1	84_a_Lum.tiff	large	Lum	2	3_BF
1	1	1	73_a.tiff	large	Col	2	3_BF
1	1	1	86_a_Lum.tiff	large	Lum	2	3_BF
0	1	3	90_n_Lum.tiff	large	Lum	2	3_BF
1	1	1	6_a.tiff	large	Col	2	3_BF
1	3	3	1_n_Lum.tiff	large	Lum	2	3_BF
1	3	3	14_n_Lum.tiff	large	Lum	2	3_BF
1	1	1	54_a.tiff	large	Col	2	3_BF
1	3	3	89_a_Lum.tiff	large	Lum	2	3_BF
1	1	1	7_a_Lum.tiff	large	Lum	2	3_BF
1	3	3	99_n.tiff	large	Col	2	3_BF
1	3	3	83_h.tiff	large	Col	2	3_BF
1	1	1	72_a_Lum.tiff	large	Lum	2	3_BF
1	3	3	51_a.tiff	large	Col	2	3_BF
0	1	3	98_n.tiff	large	Col	2	3_BF
1	3	3	94_a_Lum.tiff	large	Lum	2	3_BF
1	3	3	54_n_Lum.tiff	large	Lum	2	3_BF
1	1	1	36_a.tiff	large	Col	2	3_BF
0	1	3	29_a_Lum.tiff	large	Lum	2	3_BF
1	1	1	108_n.tiff	large	Col	2	3_BF
1	1	1	39_a.tiff	large	Col	2	3_BF
1	3	3	108_a.tiff	large	Col	2	3_BF
1	1	1	92_n_Lum.tiff	large	Lum	2	3_BF
1	3	3	61_a.tiff	large	Col	2	3_BF
1	1	1	20_a_Lum.tiff	large	Lum	2	3_BF
1	3	3	20_n.tiff	large	Col	2	3_BF
1	3	3	34_a_Lum.tiff	large	Lum	2	3_BF
1	1	1	61_a.tiff	large	Col	2	3_BF
1	3	3	16_h_Lum.tiff	large	Lum	2	3_BF
1	1	1	70_a.tiff	large	Col	2	3_BF
1	1	1	40_a.tiff	large	Col	2	3_BF
0	1	3	27_a_Lum.tiff	large	Lum	2	3_BF
1	3	3	17_n_Lum.tiff	large	Lum	2	3_BF
1	3	3	25_a.tiff	large	Col	2	3_BF
1	3	3	30_a.tiff	large	Col	2	3_BF
0	1	3	74_n.tiff	large	Col	2	3_BF
1	1	1	105_n.tiff	large	Col	2	3_BF
1	1	1	80_a.tiff	large	Col	2	3_BF
1	1	1	50_n.tiff	large	Col	2	3_BF
0	3	1	92_a.tiff	large	Col	2	3_BF
1	3	3	57_a.tiff	large	Col	2	3_BF
1	3	3	75_n.tiff	large	Col	2	3_BF
1	3	3	33_a_Lum.tiff	large	Lum	2	3_BF
0	3	1	11_n_Lum.tiff	large	Lum	2	3_BF
1	1	1	32_a_Lum.tiff	large	Lum	2	3_BF
1	3	3	15_n_Lum.tiff	large	Lum	2	3_BF
1	3	3	53_n_Lum.tiff	large	Lum	2	3_BF
1	1	1	59_a.tiff	large	Col	2	3_BF
1	1	1	25_a_Lum.tiff	large	Lum	2	3_BF
1	3	3	18_n_Lum.tiff	large	Lum	2	3_BF
0	1	3	41_n.tiff	medium	Col	3	3_BF
0	1	3	21_a_Lum.tiff	medium	Lum	3	3_BF
1	3	3	112_a_Lum.tiff	medium	Lum	3	3_BF
0	1	3	49_a.tiff	medium	Col	3	3_BF
1	3	3	25_n_Lum.tiff	medium	Lum	3	3_BF
1	3	3	111_n.tiff	medium	Col	3	3_BF
1	3	3	115_h.tiff	medium	Col	3	3_BF
1	3	3	24_n_Lum.tiff	medium	Lum	3	3_BF
1	3	3	20_n_Lum.tiff	medium	Lum	3	3_BF
1	1	1	10_a_Lum.tiff	medium	Lum	3	3_BF
1	1	1	71_a.tiff	medium	Col	3	3_BF
1	3	3	108_a_Lum.tiff	medium	Lum	3	3_BF
0	1	3	15_a.tiff	medium	Col	3	3_BF
1	1	1	45_n.tiff	medium	Col	3	3_BF
1	3	3	94_n_Lum.tiff	medium	Lum	3	3_BF
0	1	3	104_a_Lum.tiff	medium	Lum	3	3_BF
0	1	3	105_a_Lum.tiff	medium	Lum	3	3_BF
1	3	3	99_a.tiff	medium	Col	3	3_BF
1	1	1	58_a_Lum.tiff	medium	Lum	3	3_BF
1	1	1	16_n.tiff	medium	Col	3	3_BF
0	3	1	105_a.tiff	medium	Col	3	3_BF
0	1	3	64_a_Lum.tiff	medium	Lum	3	3_BF
1	3	3	77_n_Lum.tiff	medium	Lum	3	3_BF
1	3	3	19_n.tiff	medium	Col	3	3_BF
1	1	1	74_a.tiff	medium	Col	3	3_BF
0	3	1	37_n.tiff	medium	Col	3	3_BF
1	3	3	39_n.tiff	medium	Col	3	3_BF
0	1	3	39_n_Lum.tiff	medium	Lum	3	3_BF
1	3	3	16_h_Lum.tiff	medium	Lum	3	3_BF
1	3	3	80_n_Lum.tiff	medium	Lum	3	3_BF
1	1	1	9_a.tiff	medium	Col	3	3_BF
1	3	3	72_n_Lum.tiff	medium	Lum	3	3_BF
1	1	1	35_n.tiff	medium	Col	3	3_BF
1	3	3	93_n.tiff	medium	Col	3	3_BF
1	1	1	61_a.tiff	medium	Col	3	3_BF
1	3	3	45_n_Lum.tiff	medium	Lum	3	3_BF
0	1	3	5_a_Lum.tiff	medium	Lum	3	3_BF
1	3	3	29_n.tiff	medium	Col	3	3_BF
1	3	3	1_a.tiff	medium	Col	3	3_BF
1	3	3	38_n_Lum.tiff	medium	Lum	3	3_BF
1	3	3	91_n_Lum.tiff	medium	Lum	3	3_BF
1	1	1	91_a_Lum.tiff	medium	Lum	3	3_BF
1	1	1	73_a.tiff	medium	Col	3	3_BF
0	3	1	81_n_Lum.tiff	medium	Lum	3	3_BF
1	3	3	110_a.tiff	medium	Col	3	3_BF
0	1	3	32_n_Lum.tiff	medium	Lum	3	3_BF
1	1	1	33_n.tiff	medium	Col	3	3_BF
0	1	3	100_a_Lum.tiff	medium	Lum	3	3_BF
0	1	3	65_a_Lum.tiff	medium	Lum	3	3_BF
1	3	3	92_n_Lum.tiff	medium	Lum	3	3_BF
1	3	3	38_a.tiff	small	Col	4	3_BF
1	1	1	25_n.tiff	small	Col	4	3_BF
0	1	3	74_a_Lum.tiff	small	Lum	4	3_BF
0	1	3	101_a.tiff	small	Col	4	3_BF
1	3	3	26_n.tiff	small	Col	4	3_BF
1	3	3	87_a.tiff	small	Col	4	3_BF
0	1	3	75_a_Lum.tiff	small	Lum	4	3_BF
1	3	3	15_n.tiff	small	Col	4	3_BF
1	3	3	1_a_Lum.tiff	small	Lum	4	3_BF
0	3	1	19_n.tiff	small	Col	4	3_BF
0	1	3	9_n.tiff	small	Col	4	3_BF
0	1	3	111_a_Lum.tiff	small	Lum	4	3_BF
1	1	1	59_a.tiff	small	Col	4	3_BF
1	1	1	94_a.tiff	small	Col	4	3_BF
0	1	3	47_a_Lum.tiff	small	Lum	4	3_BF
1	1	1	103_a_Lum.tiff	small	Lum	4	3_BF
0	3	1	78_a.tiff	small	Col	4	3_BF
1	3	3	39_a.tiff	small	Col	4	3_BF
1	3	3	14_n_Lum.tiff	small	Lum	4	3_BF
1	3	3	103_a.tiff	small	Col	4	3_BF
1	3	3	60_n_Lum.tiff	small	Lum	4	3_BF
0	1	3	66_a_Lum.tiff	small	Lum	4	3_BF
1	3	3	44_a_Lum.tiff	small	Lum	4	3_BF
1	3	3	12_n.tiff	small	Col	4	3_BF
1	3	3	31_a_Lum.tiff	small	Lum	4	3_BF
0	1	3	19_n.tiff	small	Col	4	3_BF
1	3	3	65_n_Lum.tiff	small	Lum	4	3_BF
1	1	1	68_a_Lum.tiff	small	Lum	4	3_BF
1	3	3	3_n.tiff	small	Col	4	3_BF
1	1	1	41_a.tiff	small	Col	4	3_BF
1	1	1	45_a.tiff	small	Col	4	3_BF
0	1	3	63_a_Lum.tiff	small	Lum	4	3_BF
0	1	3	15_n.tiff	small	Col	4	3_BF
1	3	3	43_a.tiff	small	Col	4	3_BF
1	1	1	34_a_Lum.tiff	small	Lum	4	3_BF
1	3	3	102_a.tiff	small	Col	4	3_BF
1	1	1	1_n_Lum.tiff	small	Lum	4	3_BF
1	1	1	110_a_Lum.tiff	small	Lum	4	3_BF
1	3	3	98_a_Lum.tiff	small	Lum	4	3_BF
1	1	1	80_a.tiff	small	Col	4	3_BF
0	1	3	93_a.tiff	small	Col	4	3_BF
1	3	3	68_n_Lum.tiff	small	Lum	4	3_BF
0	1	3	67_a_Lum.tiff	small	Lum	4	3_BF
1	3	3	29_n_Lum.tiff	small	Lum	4	3_BF
1	1	1	57_a.tiff	small	Col	4	3_BF
1	3	3	17_n.tiff	small	Col	4	3_BF
1	3	3	109_a_Lum.tiff	small	Lum	4	3_BF
1	3	3	108_a.tiff	small	Col	4	3_BF
1	1	1	33_a.tiff	small	Col	4	3_BF
1	3	3	49_a_Lum.tiff	small	Lum	4	3_BF
1	1	1	6_a.tiff	medium	Col	5	3_BF
1	3	3	55_h_Lum.tiff	medium	Lum	5	3_BF
1	3	3	95_a_Lum.tiff	medium	Lum	5	3_BF
1	1	1	31_n_Lum.tiff	medium	Lum	5	3_BF
1	3	3	53_a.tiff	medium	Col	5	3_BF
1	1	1	97_a.tiff	medium	Col	5	3_BF
1	3	3	113_n_Lum.tiff	medium	Lum	5	3_BF
1	1	1	109_a.tiff	medium	Col	5	3_BF
0	1	3	86_a.tiff	medium	Col	5	3_BF
0	3	1	98_a.tiff	medium	Col	5	3_BF
1	3	3	54_a.tiff	medium	Col	5	3_BF
1	3	3	109_a.tiff	medium	Col	5	3_BF
1	1	1	38_a.tiff	medium	Col	5	3_BF
1	1	1	36_n.tiff	medium	Col	5	3_BF
1	1	1	76_a.tiff	medium	Col	5	3_BF
1	3	3	71_n_Lum.tiff	medium	Lum	5	3_BF
0	1	3	110_a_Lum.tiff	medium	Lum	5	3_BF
1	1	1	19_a.tiff	medium	Col	5	3_BF
1	3	3	85_h.tiff	medium	Col	5	3_BF
1	3	3	33_n.tiff	medium	Col	5	3_BF
1	3	3	41_n_Lum.tiff	medium	Lum	5	3_BF
0	3	1	31_n.tiff	medium	Col	5	3_BF
1	1	1	24_n.tiff	medium	Col	5	3_BF
1	3	3	11_n.tiff	medium	Col	5	3_BF
0	3	1	34_n.tiff	medium	Col	5	3_BF
0	1	3	43_n_Lum.tiff	medium	Lum	5	3_BF
1	1	1	50_a.tiff	medium	Col	5	3_BF
1	3	3	105_n_Lum.tiff	medium	Lum	5	3_BF
1	3	3	76_n_Lum.tiff	medium	Lum	5	3_BF
1	3	3	78_h.tiff	medium	Col	5	3_BF
1	1	1	12_a_Lum.tiff	medium	Lum	5	3_BF
1	1	1	68_a.tiff	medium	Col	5	3_BF
1	1	1	66_a.tiff	medium	Col	5	3_BF
1	3	3	61_a.tiff	medium	Col	5	3_BF
1	1	1	79_a.tiff	medium	Col	5	3_BF
0	1	3	108_a_Lum.tiff	medium	Lum	5	3_BF
0	3	1	51_a.tiff	medium	Col	5	3_BF
1	3	3	18_n.tiff	medium	Col	5	3_BF
0	1	3	25_n_Lum.tiff	medium	Lum	5	3_BF
0	1	3	28_n.tiff	medium	Col	5	3_BF
0	1	3	69_n_Lum.tiff	medium	Lum	5	3_BF
1	3	3	106_a_Lum.tiff	medium	Lum	5	3_BF
1	1	1	1_a.tiff	medium	Col	5	3_BF
0	3	1	68_n_Lum.tiff	medium	Lum	5	3_BF
0	1	3	7_a_Lum.tiff	medium	Lum	5	3_BF
0	1	3	14_a.tiff	medium	Col	5	3_BF
1	3	3	5_a.tiff	medium	Col	5	3_BF
1	3	3	89_h.tiff	medium	Col	5	3_BF
0	1	3	89_a.tiff	medium	Col	5	3_BF
0	1	3	60_a.tiff	medium	Col	5	3_BF
1	1	1	17_a_Lum.tiff	medium	Lum	6	3_BF
1	3	3	114_h_Lum.tiff	medium	Lum	6	3_BF
1	3	3	7_a_Lum.tiff	medium	Lum	6	3_BF
1	3	3	65_n.tiff	medium	Col	6	3_BF
1	1	1	23_n_Lum.tiff	medium	Lum	6	3_BF
1	3	3	84_h_Lum.tiff	medium	Lum	6	3_BF
1	1	1	8_a.tiff	medium	Col	6	3_BF
1	3	3	28_n_Lum.tiff	medium	Lum	6	3_BF
1	3	3	83_h_Lum.tiff	medium	Lum	6	3_BF
1	3	3	90_h_Lum.tiff	medium	Lum	6	3_BF
1	3	3	14_n.tiff	medium	Col	6	3_BF
1	3	3	8_n.tiff	medium	Col	6	3_BF
1	3	3	22_h_Lum.tiff	medium	Lum	6	3_BF
1	1	1	52_a.tiff	medium	Col	6	3_BF
1	3	3	12_a.tiff	medium	Col	6	3_BF
1	1	1	103_n_Lum.tiff	medium	Lum	6	3_BF
1	3	3	101_a_Lum.tiff	medium	Lum	6	3_BF
1	3	3	87_n.tiff	medium	Col	6	3_BF
0	3	1	48_a_Lum.tiff	medium	Lum	6	3_BF
0	1	3	63_a_Lum.tiff	medium	Lum	6	3_BF
1	3	3	82_h.tiff	medium	Col	6	3_BF
1	1	1	92_a.tiff	medium	Col	6	3_BF
0	1	3	96_a_Lum.tiff	medium	Lum	6	3_BF
1	1	1	80_a.tiff	medium	Col	6	3_BF
0	1	3	112_a_Lum.tiff	medium	Lum	6	3_BF
1	1	1	11_a.tiff	medium	Col	6	3_BF
1	3	3	49_h_Lum.tiff	medium	Lum	6	3_BF
0	1	3	40_n_Lum.tiff	medium	Lum	6	3_BF
1	1	1	59_a_Lum.tiff	medium	Lum	6	3_BF
0	1	3	111_a_Lum.tiff	medium	Lum	6	3_BF
1	3	3	46_a_Lum.tiff	medium	Lum	6	3_BF
1	1	1	83_a_Lum.tiff	medium	Lum	6	3_BF
0	1	3	78_a_Lum.tiff	medium	Lum	6	3_BF
0	1	3	113_a_Lum.tiff	medium	Lum	6	3_BF
1	1	1	70_a_Lum.tiff	medium	Lum	6	3_BF
1	3	3	79_n_Lum.tiff	medium	Lum	6	3_BF
0	1	3	29_n_Lum.tiff	medium	Lum	6	3_BF
1	1	1	82_a.tiff	medium	Col	6	3_BF
0	1	3	99_a_Lum.tiff	medium	Lum	6	3_BF
1	1	1	93_a_Lum.tiff	medium	Lum	6	3_BF
1	3	3	58_a_Lum.tiff	medium	Lum	6	3_BF
1	3	3	73_n.tiff	medium	Col	6	3_BF
0	1	3	53_a.tiff	medium	Col	6	3_BF
1	3	3	26_n.tiff	medium	Col	6	3_BF
1	1	1	67_a.tiff	medium	Col	6	3_BF
1	3	3	88_h_Lum.tiff	medium	Lum	6	3_BF
1	1	1	62_a.tiff	medium	Col	6	3_BF
1	3	3	103_a.tiff	medium	Col	6	3_BF
1	3	3	56_a_Lum.tiff	medium	Lum	6	3_BF
1	1	1	55_a.tiff	medium	Col	6	3_BF
0	3	1	28_a_Lum.tiff	large	Lum	7	3_BF
1	3	3	55_h.tiff	large	Col	7	3_BF
1	1	1	64_a.tiff	large	Col	7	3_BF
1	3	3	2_n.tiff	large	Col	7	3_BF
0	1	3	89_n_Lum.tiff	large	Lum	7	3_BF
0	1	3	104_n_Lum.tiff	large	Lum	7	3_BF
0	3	1	12_n_Lum.tiff	large	Lum	7	3_BF
1	1	1	8_a.tiff	large	Col	7	3_BF
0	1	3	53_a_Lum.tiff	large	Lum	7	3_BF
0	1	3	106_n.tiff	large	Col	7	3_BF
0	3	1	38_a_Lum.tiff	large	Lum	7	3_BF
0	3	1	62_h.tiff	large	Col	7	3_BF
0	1	3	41_n.tiff	large	Col	7	3_BF
1	1	1	24_a_Lum.tiff	large	Lum	7	3_BF
1	3	3	63_h.tiff	large	Col	7	3_BF
1	1	1	13_a_Lum.tiff	large	Lum	7	3_BF
0	1	3	43_n_Lum.tiff	large	Lum	7	3_BF
1	1	1	37_a_Lum.tiff	large	Lum	7	3_BF
1	1	1	48_n.tiff	large	Col	7	3_BF
1	1	1	26_a.tiff	large	Col	7	3_BF
1	3	3	68_n_Lum.tiff	large	Lum	7	3_BF
1	3	3	40_n_Lum.tiff	large	Lum	7	3_BF
1	1	1	63_a.tiff	large	Col	7	3_BF
0	1	3	60_a_Lum.tiff	large	Lum	7	3_BF
1	1	1	10_n.tiff	large	Col	7	3_BF
1	3	3	97_n_Lum.tiff	large	Lum	7	3_BF
0	1	3	99_n.tiff	large	Col	7	3_BF
0	3	1	35_a.tiff	large	Col	7	3_BF
1	3	3	56_a.tiff	large	Col	7	3_BF
1	3	3	66_n.tiff	large	Col	7	3_BF
1	3	3	24_n_Lum.tiff	large	Lum	7	3_BF
1	3	3	19_n_Lum.tiff	large	Lum	7	3_BF
1	3	3	73_n.tiff	large	Col	7	3_BF
1	3	3	36_a_Lum.tiff	large	Lum	7	3_BF
1	3	3	29_a.tiff	large	Col	7	3_BF
1	1	1	75_a.tiff	large	Col	7	3_BF
1	1	1	14_a_Lum.tiff	large	Lum	7	3_BF
1	3	3	41_n.tiff	large	Col	7	3_BF
0	1	3	11_n_Lum.tiff	large	Lum	7	3_BF
1	3	3	21_n.tiff	large	Col	7	3_BF
1	1	1	52_a.tiff	large	Col	7	3_BF
0	1	3	57_a_Lum.tiff	large	Lum	7	3_BF
1	3	3	10_n_Lum.tiff	large	Lum	7	3_BF
1	3	3	82_a_Lum.tiff	large	Lum	7	3_BF
1	3	3	4_n.tiff	large	Col	7	3_BF
1	1	1	30_a.tiff	large	Col	7	3_BF
1	3	3	79_a.tiff	large	Col	7	3_BF
1	3	3	81_a.tiff	large	Col	7	3_BF
1	3	3	106_a_Lum.tiff	large	Lum	7	3_BF
1	3	3	48_a.tiff	large	Col	7	3_BF
0	1	3	85_a.tiff	small	Col	8	3_BF
0	3	1	70_n.tiff	small	Col	8	3_BF
1	3	3	82_a_Lum.tiff	small	Lum	8	3_BF
1	3	3	101_a.tiff	small	Col	8	3_BF
1	1	1	36_a.tiff	small	Col	8	3_BF
0	3	1	67_n.tiff	small	Col	8	3_BF
0	1	3	3_n_Lum.tiff	small	Lum	8	3_BF
0	1	3	88_n_Lum.tiff	small	Lum	8	3_BF
1	3	3	69_n_Lum.tiff	small	Lum	8	3_BF
0	3	1	94_a.tiff	small	Col	8	3_BF
1	1	1	92_a.tiff	small	Col	8	3_BF
1	1	1	97_n.tiff	small	Col	8	3_BF
0	1	3	16_n_Lum.tiff	small	Lum	8	3_BF
1	3	3	10_n_Lum.tiff	small	Lum	8	3_BF
1	1	1	95_a.tiff	small	Col	8	3_BF
1	3	3	20_n_Lum.tiff	small	Lum	8	3_BF
0	1	3	39_a_Lum.tiff	small	Lum	8	3_BF
1	3	3	59_n.tiff	small	Col	8	3_BF
0	1	3	114_a_Lum.tiff	small	Lum	8	3_BF
0	1	3	62_a_Lum.tiff	small	Lum	8	3_BF
0	3	1	72_n.tiff	small	Col	8	3_BF
1	3	3	45_a_Lum.tiff	small	Lum	8	3_BF
1	3	3	64_n.tiff	small	Col	8	3_BF
1	1	1	23_n_Lum.tiff	small	Lum	8	3_BF
0	1	3	26_a_Lum.tiff	small	Lum	8	3_BF
1	1	1	70_a.tiff	small	Col	8	3_BF
1	3	3	8_n.tiff	small	Col	8	3_BF
1	3	3	62_a_Lum.tiff	small	Lum	8	3_BF
0	1	3	43_a.tiff	small	Col	8	3_BF
1	3	3	4_n_Lum.tiff	small	Lum	8	3_BF
0	1	3	106_a_Lum.tiff	small	Lum	8	3_BF
0	1	3	61_n_Lum.tiff	small	Lum	8	3_BF
0	1	3	2_n.tiff	small	Col	8	3_BF
1	3	3	48_a_Lum.tiff	small	Lum	8	3_BF
1	3	3	53_a_Lum.tiff	small	Lum	8	3_BF
1	3	3	22_h_Lum.tiff	small	Lum	8	3_BF
0	1	3	102_a_Lum.tiff	small	Lum	8	3_BF
1	3	3	84_a_Lum.tiff	small	Lum	8	3_BF
0	1	3	77_a.tiff	small	Col	8	3_BF
0	1	3	52_a.tiff	small	Col	8	3_BF
0	1	3	90_a.tiff	small	Col	8	3_BF
1	3	3	104_a.tiff	small	Col	8	3_BF
1	1	1	84_a.tiff	small	Col	8	3_BF
1	1	1	38_a.tiff	small	Col	8	3_BF
1	3	3	86_a.tiff	small	Col	8	3_BF
0	1	3	17_n_Lum.tiff	small	Lum	8	3_BF
0	1	3	54_a_Lum.tiff	small	Lum	8	3_BF
1	3	3	46_a.tiff	small	Col	8	3_BF
1	1	1	58_a_Lum.tiff	small	Lum	8	3_BF
1	3	3	50_n_Lum.tiff	small	Lum	8	3_BF
0	1	3	57_a_Lum.tiff	medium	Lum	9	3_BF
1	3	3	62_n.tiff	medium	Col	9	3_BF
1	3	3	9_a_Lum.tiff	medium	Lum	9	3_BF
0	1	3	102_a.tiff	medium	Col	9	3_BF
1	1	1	90_a_Lum.tiff	medium	Lum	9	3_BF
1	1	1	13_a.tiff	medium	Col	9	3_BF
1	1	1	37_n.tiff	medium	Col	9	3_BF
1	1	1	72_a.tiff	medium	Col	9	3_BF
1	3	3	40_n.tiff	medium	Col	9	3_BF
0	1	3	22_a.tiff	medium	Col	9	3_BF
1	3	3	50_a_Lum.tiff	medium	Lum	9	3_BF
1	3	3	2_n_Lum.tiff	medium	Lum	9	3_BF
1	3	3	104_a.tiff	medium	Col	9	3_BF
1	3	3	21_a_Lum.tiff	medium	Lum	9	3_BF
1	1	1	27_n.tiff	medium	Col	9	3_BF
0	1	3	20_a_Lum.tiff	medium	Lum	9	3_BF
1	3	3	64_n.tiff	medium	Col	9	3_BF
1	3	3	6_a.tiff	medium	Col	9	3_BF
0	1	3	26_n_Lum.tiff	medium	Lum	9	3_BF
0	1	3	34_n.tiff	medium	Col	9	3_BF
0	1	3	56_a_Lum.tiff	medium	Lum	9	3_BF
0	1	3	87_a_Lum.tiff	medium	Lum	9	3_BF
0	1	3	98_a_Lum.tiff	medium	Lum	9	3_BF
1	3	3	10_a_Lum.tiff	medium	Lum	9	3_BF
0	1	3	42_n_Lum.tiff	medium	Lum	9	3_BF
1	3	3	15_n_Lum.tiff	medium	Lum	9	3_BF
0	1	3	85_a_Lum.tiff	medium	Lum	9	3_BF
1	3	3	17_h_Lum.tiff	medium	Lum	9	3_BF
1	3	3	47_a.tiff	medium	Col	9	3_BF
0	3	1	75_n_Lum.tiff	medium	Lum	9	3_BF
1	3	3	97_n_Lum.tiff	medium	Lum	9	3_BF
1	3	3	69_n_Lum.tiff	medium	Lum	9	3_BF
1	3	3	100_a.tiff	medium	Col	9	3_BF
1	3	3	107_a.tiff	medium	Col	9	3_BF
1	3	3	59_a_Lum.tiff	medium	Lum	9	3_BF
1	1	1	81_a.tiff	medium	Col	9	3_BF
1	3	3	32_n.tiff	medium	Col	9	3_BF
1	1	1	48_a_Lum.tiff	medium	Lum	9	3_BF
0	1	3	94_a.tiff	medium	Col	9	3_BF
1	3	3	23_n.tiff	medium	Col	9	3_BF
1	1	1	2_a.tiff	medium	Col	9	3_BF
1	3	3	27_n.tiff	medium	Col	9	3_BF
1	3	3	57_a.tiff	medium	Col	9	3_BF
1	1	1	106_a_Lum.tiff	medium	Lum	9	3_BF
1	3	3	13_n.tiff	medium	Col	9	3_BF
0	3	1	60_n.tiff	medium	Col	9	3_BF
1	1	1	107_a_Lum.tiff	medium	Lum	9	3_BF
0	1	3	75_a_Lum.tiff	medium	Lum	9	3_BF
0	1	3	84_a_Lum.tiff	medium	Lum	9	3_BF
1	3	3	63_n.tiff	medium	Col	9	3_BF
0	1	3	81_a.tiff	small	Col	10	3_BF
1	3	3	66_n.tiff	small	Col	10	3_BF
0	1	3	8_n_Lum.tiff	small	Lum	10	3_BF
0	1	3	21_n.tiff	small	Col	10	3_BF
1	3	3	81_a_Lum.tiff	small	Lum	10	3_BF
1	1	1	56_a.tiff	small	Col	10	3_BF
1	1	1	78_a.tiff	small	Col	10	3_BF
1	1	1	64_a_Lum.tiff	small	Lum	10	3_BF
1	3	3	52_n.tiff	small	Col	10	3_BF
1	3	3	88_n.tiff	small	Col	10	3_BF
0	1	3	13_n.tiff	small	Col	10	3_BF
1	1	1	73_a_Lum.tiff	small	Lum	10	3_BF
0	1	3	32_a_Lum.tiff	small	Lum	10	3_BF
1	3	3	77_n_Lum.tiff	small	Lum	10	3_BF
0	1	3	30_a.tiff	small	Col	10	3_BF
1	3	3	91_n.tiff	small	Col	10	3_BF
1	3	3	110_a.tiff	small	Col	10	3_BF
1	1	1	24_n_Lum.tiff	small	Lum	10	3_BF
1	3	3	71_n.tiff	small	Col	10	3_BF
1	3	3	80_a_Lum.tiff	small	Lum	10	3_BF
1	3	3	58_n_Lum.tiff	small	Lum	10	3_BF
1	1	1	108_a.tiff	small	Col	10	3_BF
1	3	3	100_a.tiff	small	Col	10	3_BF
1	3	3	92_a_Lum.tiff	small	Lum	10	3_BF
0	1	3	48_a_Lum.tiff	small	Lum	10	3_BF
0	1	3	49_a_Lum.tiff	small	Lum	10	3_BF
1	1	1	91_a.tiff	small	Col	10	3_BF
1	1	1	11_n.tiff	small	Col	10	3_BF
1	3	3	90_h_Lum.tiff	small	Lum	10	3_BF
1	3	3	106_a.tiff	small	Col	10	3_BF
1	1	1	71_a_Lum.tiff	small	Lum	10	3_BF
0	1	3	35_a_Lum.tiff	small	Lum	10	3_BF
1	3	3	47_n_Lum.tiff	small	Lum	10	3_BF
0	1	3	65_a_Lum.tiff	small	Lum	10	3_BF
0	1	3	7_n_Lum.tiff	small	Lum	10	3_BF
1	1	1	37_a.tiff	small	Col	10	3_BF
1	1	1	22_n.tiff	small	Col	10	3_BF
1	3	3	16_n.tiff	small	Col	10	3_BF
1	3	3	9_a.tiff	small	Col	10	3_BF
1	3	3	7_a.tiff	small	Col	10	3_BF
1	3	3	63_n_Lum.tiff	small	Lum	10	3_BF
1	3	3	85_a_Lum.tiff	small	Lum	10	3_BF
0	1	3	6_n.tiff	small	Col	10	3_BF
1	1	1	4_n.tiff	small	Col	10	3_BF
0	1	3	5_n_Lum.tiff	small	Lum	10	3_BF
1	3	3	32_a_Lum.tiff	small	Lum	10	3_BF
1	3	3	41_n_Lum.tiff	small	Lum	10	3_BF
0	1	3	60_n_Lum.tiff	small	Lum	10	3_BF
1	3	3	75_n_Lum.tiff	small	Lum	10	3_BF
1	3	3	30_a.tiff	small	Col	10	3_BF
0	1	3	14_n.tiff	small	Col	11	3_BF
0	1	3	40_a_Lum.tiff	small	Lum	11	3_BF
0	3	1	107_a.tiff	small	Col	11	3_BF
1	3	3	89_a.tiff	small	Col	11	3_BF
1	3	3	35_n_Lum.tiff	small	Lum	11	3_BF
1	3	3	95_a.tiff	small	Col	11	3_BF
1	1	1	112_a.tiff	small	Col	11	3_BF
0	1	3	18_n.tiff	small	Col	11	3_BF
1	3	3	74_n_Lum.tiff	small	Lum	11	3_BF
1	3	3	54_h.tiff	small	Col	11	3_BF
0	1	3	44_a.tiff	small	Col	11	3_BF
1	1	1	89_a.tiff	small	Col	11	3_BF
1	3	3	6_a_Lum.tiff	small	Lum	11	3_BF
1	3	3	21_n_Lum.tiff	small	Lum	11	3_BF
1	3	3	36_a_Lum.tiff	small	Lum	11	3_BF
1	3	3	105_a.tiff	small	Col	11	3_BF
0	1	3	79_a_Lum.tiff	small	Lum	11	3_BF
1	1	1	28_a.tiff	small	Col	11	3_BF
1	3	3	40_a_Lum.tiff	small	Lum	11	3_BF
1	1	1	72_a.tiff	small	Col	11	3_BF
1	3	3	37_a_Lum.tiff	small	Lum	11	3_BF
1	3	3	34_a_Lum.tiff	small	Lum	11	3_BF
1	1	1	29_a_Lum.tiff	small	Lum	11	3_BF
1	3	3	2_a_Lum.tiff	small	Lum	11	3_BF
1	3	3	25_n.tiff	small	Col	11	3_BF
1	3	3	83_a_Lum.tiff	small	Lum	11	3_BF
1	3	3	33_a_Lum.tiff	small	Lum	11	3_BF
0	1	3	109_a_Lum.tiff	small	Lum	11	3_BF
0	1	3	113_a_Lum.tiff	small	Lum	11	3_BF
0	1	3	98_n_Lum.tiff	small	Lum	11	3_BF
1	3	3	42_a_Lum.tiff	small	Lum	11	3_BF
1	3	3	28_n.tiff	small	Col	11	3_BF
0	1	3	99_a_Lum.tiff	small	Lum	11	3_BF
1	1	1	100_a_Lum.tiff	small	Lum	11	3_BF
0	3	1	51_n_Lum.tiff	small	Lum	11	3_BF
1	1	1	42_a_Lum.tiff	small	Lum	11	3_BF
1	3	3	23_a.tiff	small	Col	11	3_BF
1	3	3	57_n.tiff	small	Col	11	3_BF
1	1	1	31_a.tiff	small	Col	11	3_BF
1	3	3	93_h.tiff	small	Col	11	3_BF
1	3	3	73_n_Lum.tiff	small	Lum	11	3_BF
1	3	3	11_a_Lum.tiff	small	Lum	11	3_BF
1	1	1	69_n_Lum.tiff	small	Lum	11	3_BF
1	1	1	107_a.tiff	small	Col	11	3_BF
1	1	1	87_a.tiff	small	Col	11	3_BF
1	3	3	5_a.tiff	small	Col	11	3_BF
1	1	1	27_a.tiff	small	Col	11	3_BF
0	1	3	104_a_Lum.tiff	small	Lum	11	3_BF
1	3	3	97_h.tiff	small	Col	11	3_BF
1	3	3	99_a.tiff	small	Col	11	3_BF
1	1	1	4_a.tiff	large	Col	12	3_BF
1	1	1	22_a.tiff	large	Col	12	3_BF
0	3	1	91_a_Lum.tiff	large	Lum	12	3_BF
0	3	1	43_n_Lum.tiff	large	Lum	12	3_BF
1	1	1	42_n_Lum.tiff	large	Lum	12	3_BF
1	3	3	80_a.tiff	large	Col	12	3_BF
1	3	3	47_n.tiff	large	Col	12	3_BF
0	1	3	93_n_Lum.tiff	large	Lum	12	3_BF
0	1	3	96_n.tiff	large	Col	12	3_BF
0	1	3	49_n_Lum.tiff	large	Lum	12	3_BF
0	1	3	34_a_Lum.tiff	large	Lum	12	3_BF
0	1	3	1_a_Lum.tiff	large	Lum	12	3_BF
1	3	3	50_n_Lum.tiff	large	Lum	12	3_BF
1	1	1	46_n.tiff	large	Col	12	3_BF
1	1	1	71_n.tiff	large	Col	12	3_BF
1	3	3	13_n_Lum.tiff	large	Lum	12	3_BF
1	1	1	5_a_Lum.tiff	large	Lum	12	3_BF
0	1	3	102_n_Lum.tiff	large	Lum	12	3_BF
1	3	3	42_n.tiff	large	Col	12	3_BF
1	3	3	70_n.tiff	large	Col	12	3_BF
0	3	1	26_a_Lum.tiff	large	Lum	12	3_BF
0	1	3	78_a.tiff	large	Col	12	3_BF
1	1	1	91_a.tiff	large	Col	12	3_BF
1	3	3	109_a.tiff	large	Col	12	3_BF
1	3	3	98_n_Lum.tiff	large	Lum	12	3_BF
1	3	3	9_h_Lum.tiff	large	Lum	12	3_BF
1	1	1	18_a_Lum.tiff	large	Lum	12	3_BF
0	1	3	12_n_Lum.tiff	large	Lum	12	3_BF
1	1	1	15_a_Lum.tiff	large	Lum	12	3_BF
1	3	3	8_h_Lum.tiff	large	Lum	12	3_BF
0	1	3	82_a.tiff	large	Col	12	3_BF
1	3	3	71_n_Lum.tiff	large	Lum	12	3_BF
1	1	1	103_n.tiff	large	Col	12	3_BF
1	3	3	77_n.tiff	large	Col	12	3_BF
1	3	3	76_n.tiff	large	Col	12	3_BF
1	1	1	33_a_Lum.tiff	large	Lum	12	3_BF
1	3	3	74_n_Lum.tiff	large	Lum	12	3_BF
1	1	1	31_a.tiff	large	Col	12	3_BF
0	1	3	79_a_Lum.tiff	large	Lum	12	3_BF
1	3	3	87_a.tiff	large	Col	12	3_BF
0	1	3	16_a_Lum.tiff	large	Lum	12	3_BF
1	3	3	95_a.tiff	large	Col	12	3_BF
1	1	1	44_n_Lum.tiff	large	Lum	12	3_BF
1	3	3	58_a.tiff	large	Col	12	3_BF
1	3	3	52_a.tiff	large	Col	12	3_BF
1	3	3	102_a.tiff	large	Col	12	3_BF
1	1	1	58_a.tiff	large	Col	12	3_BF
0	1	3	3_a_Lum.tiff	large	Lum	12	3_BF
1	3	3	37_a.tiff	large	Col	12	3_BF
1	1	1	94_n_Lum.tiff	large	Lum	12	3_BF
0	1	3	l_OM_11_n.tiff	l		training	4_PM
1	3	3	l_S_76_n.tiff	l		training	4_PM
1	1	1	m_OM_39_n_Lum.tiff	m		training	4_PM
1	1	1	m_OM_65_a_Lum.tiff	m		training	4_PM
1	3	3	m_S_6_a.tiff	m		training	4_PM
1	3	3	m_S_92_n_Lum.tiff	m		training	4_PM
1	1	1	s_OM_31_a.tiff	s		training	4_PM
0	3	1	s_S_110_a_Lum.tiff	s		training	4_PM
1	1	1	104_a.tiff	small	Col	1	4_PM
0	3	1	94_a.tiff	small	Col	1	4_PM
1	3	3	33_a_Lum.tiff	small	Lum	1	4_PM
1	3	3	3_n_Lum.tiff	small	Lum	1	4_PM
1	3	3	12_n_Lum.tiff	small	Lum	1	4_PM
1	1	1	35_a_Lum.tiff	small	Lum	1	4_PM
0	3	1	72_n.tiff	small	Col	1	4_PM
1	1	1	39_a.tiff	small	Col	1	4_PM
0	1	3	68_a.tiff	small	Col	1	4_PM
0	1	3	14_n.tiff	small	Col	1	4_PM
1	1	1	92_a_Lum.tiff	small	Lum	1	4_PM
0	3	1	50_n_Lum.tiff	small	Lum	1	4_PM
1	1	1	34_a_Lum.tiff	small	Lum	1	4_PM
0	1	3	41_a.tiff	small	Col	1	4_PM
0	3	1	40_a.tiff	small	Col	1	4_PM
0	1	3	93_a_Lum.tiff	small	Lum	1	4_PM
0	1	3	88_n_Lum.tiff	small	Lum	1	4_PM
1	3	3	95_a.tiff	small	Col	1	4_PM
1	1	1	42_a_Lum.tiff	small	Lum	1	4_PM
1	3	3	36_a.tiff	small	Col	1	4_PM
1	1	1	90_a.tiff	small	Col	1	4_PM
1	1	1	109_a_Lum.tiff	small	Lum	1	4_PM
1	1	1	59_a_Lum.tiff	small	Lum	1	4_PM
0	1	3	79_a_Lum.tiff	small	Lum	1	4_PM
1	3	3	25_n.tiff	small	Col	1	4_PM
1	3	3	47_n_Lum.tiff	small	Lum	1	4_PM
0	1	3	44_a.tiff	small	Col	1	4_PM
1	3	3	8_n.tiff	small	Col	1	4_PM
1	3	3	102_a_Lum.tiff	small	Lum	1	4_PM
1	1	1	31_a.tiff	small	Col	1	4_PM
0	3	1	68_n.tiff	small	Col	1	4_PM
1	1	1	32_a.tiff	small	Col	1	4_PM
1	3	3	82_a_Lum.tiff	small	Lum	1	4_PM
1	3	3	86_a.tiff	small	Col	1	4_PM
1	1	1	87_a_Lum.tiff	small	Lum	1	4_PM
1	3	3	26_n_Lum.tiff	small	Lum	1	4_PM
1	3	3	64_n.tiff	small	Col	1	4_PM
1	3	3	29_n.tiff	small	Col	1	4_PM
0	3	1	105_a.tiff	small	Col	1	4_PM
1	3	3	20_n.tiff	small	Col	1	4_PM
1	1	1	73_a_Lum.tiff	small	Lum	1	4_PM
1	1	1	78_a.tiff	small	Col	1	4_PM
1	3	3	21_n_Lum.tiff	small	Lum	1	4_PM
1	3	3	7_a_Lum.tiff	small	Lum	1	4_PM
0	3	1	106_a.tiff	small	Col	1	4_PM
0	1	3	108_a_Lum.tiff	small	Lum	1	4_PM
1	1	1	5_n.tiff	small	Col	1	4_PM
0	1	3	2_n_Lum.tiff	small	Lum	1	4_PM
1	3	3	58_n_Lum.tiff	small	Lum	1	4_PM
1	1	1	94_a_Lum.tiff	small	Lum	1	4_PM
1	3	3	104_a_Lum.tiff	medium	Lum	2	4_PM
1	1	1	74_a.tiff	medium	Col	2	4_PM
1	1	1	45_n.tiff	medium	Col	2	4_PM
0	3	1	79_n.tiff	medium	Col	2	4_PM
1	1	1	57_a.tiff	medium	Col	2	4_PM
0	3	1	94_n.tiff	medium	Col	2	4_PM
0	3	1	10_a_Lum.tiff	medium	Lum	2	4_PM
1	1	1	53_a.tiff	medium	Col	2	4_PM
1	3	3	39_n_Lum.tiff	medium	Lum	2	4_PM
0	3	1	1_a.tiff	medium	Col	2	4_PM
0	1	3	2_a_Lum.tiff	medium	Lum	2	4_PM
1	1	1	9_a.tiff	medium	Col	2	4_PM
1	3	3	6_a_Lum.tiff	medium	Lum	2	4_PM
1	1	1	92_a_Lum.tiff	medium	Lum	2	4_PM
0	1	3	23_n.tiff	medium	Col	2	4_PM
1	3	3	38_n_Lum.tiff	medium	Lum	2	4_PM
1	3	3	101_a_Lum.tiff	medium	Lum	2	4_PM
0	3	1	46_a_Lum.tiff	medium	Lum	2	4_PM
1	3	3	105_n.tiff	medium	Col	2	4_PM
0	1	3	7_a_Lum.tiff	medium	Lum	2	4_PM
1	1	1	8_a_Lum.tiff	medium	Lum	2	4_PM
1	1	1	59_a.tiff	medium	Col	2	4_PM
1	1	1	106_a_Lum.tiff	medium	Lum	2	4_PM
1	1	1	28_n.tiff	medium	Col	2	4_PM
1	3	3	114_h_Lum.tiff	medium	Lum	2	4_PM
0	1	3	105_a_Lum.tiff	medium	Lum	2	4_PM
1	1	1	36_n_Lum.tiff	medium	Lum	2	4_PM
0	3	1	33_n_Lum.tiff	medium	Lum	2	4_PM
1	3	3	91_n.tiff	medium	Col	2	4_PM
1	3	3	9_a.tiff	medium	Col	2	4_PM
0	1	3	16_n_Lum.tiff	medium	Lum	2	4_PM
1	3	3	95_a_Lum.tiff	medium	Lum	2	4_PM
1	3	3	25_n_Lum.tiff	medium	Lum	2	4_PM
0	3	1	47_a_Lum.tiff	medium	Lum	2	4_PM
0	3	1	62_n_Lum.tiff	medium	Lum	2	4_PM
0	1	3	63_a_Lum.tiff	medium	Lum	2	4_PM
1	3	3	22_h_Lum.tiff	medium	Lum	2	4_PM
0	1	3	14_a.tiff	medium	Col	2	4_PM
1	3	3	49_h_Lum.tiff	medium	Lum	2	4_PM
0	1	3	109_a_Lum.tiff	medium	Lum	2	4_PM
0	3	1	21_a.tiff	medium	Col	2	4_PM
1	1	1	6_a_Lum.tiff	medium	Lum	2	4_PM
0	3	1	40_n.tiff	medium	Col	2	4_PM
1	1	1	48_a.tiff	medium	Col	2	4_PM
1	1	1	58_a_Lum.tiff	medium	Lum	2	4_PM
0	3	1	75_n_Lum.tiff	medium	Lum	2	4_PM
0	3	1	27_n.tiff	medium	Col	2	4_PM
1	1	1	55_a_Lum.tiff	medium	Lum	2	4_PM
0	1	3	39_n_Lum.tiff	medium	Lum	2	4_PM
1	3	3	108_a.tiff	medium	Col	2	4_PM
1	3	3	69_n.tiff	medium	Col	3	4_PM
1	1	1	12_a.tiff	medium	Col	3	4_PM
0	1	3	90_a_Lum.tiff	medium	Lum	3	4_PM
1	3	3	109_a.tiff	medium	Col	3	4_PM
1	3	3	97_n_Lum.tiff	medium	Lum	3	4_PM
0	1	3	34_n.tiff	medium	Col	3	4_PM
1	1	1	15_a_Lum.tiff	medium	Lum	3	4_PM
1	1	1	80_a_Lum.tiff	medium	Lum	3	4_PM
1	1	1	20_a.tiff	medium	Col	3	4_PM
0	1	3	35_n_Lum.tiff	medium	Lum	3	4_PM
0	1	3	107_a_Lum.tiff	medium	Lum	3	4_PM
1	3	3	54_a_Lum.tiff	medium	Lum	3	4_PM
1	3	3	111_n.tiff	medium	Col	3	4_PM
0	3	1	55_h_Lum.tiff	medium	Lum	3	4_PM
1	3	3	2_n.tiff	medium	Col	3	4_PM
1	1	1	75_a.tiff	medium	Col	3	4_PM
1	1	1	110_a.tiff	medium	Col	3	4_PM
1	3	3	87_n_Lum.tiff	medium	Lum	3	4_PM
1	3	3	78_h_Lum.tiff	medium	Lum	3	4_PM
1	1	1	33_n.tiff	medium	Col	3	4_PM
1	3	3	17_h_Lum.tiff	medium	Lum	3	4_PM
1	3	3	20_n.tiff	medium	Col	3	4_PM
1	1	1	99_a_Lum.tiff	medium	Lum	3	4_PM
1	3	3	26_n.tiff	medium	Col	3	4_PM
1	3	3	107_a_Lum.tiff	medium	Lum	3	4_PM
0	1	3	1_a_Lum.tiff	medium	Lum	3	4_PM
1	3	3	56_a.tiff	medium	Col	3	4_PM
1	1	1	25_n.tiff	medium	Col	3	4_PM
1	3	3	110_a.tiff	medium	Col	3	4_PM
1	3	3	100_a_Lum.tiff	medium	Lum	3	4_PM
1	3	3	11_n.tiff	medium	Col	3	4_PM
1	1	1	29_n_Lum.tiff	medium	Lum	3	4_PM
1	3	3	8_n.tiff	medium	Col	3	4_PM
0	1	3	5_a.tiff	medium	Col	3	4_PM
1	1	1	68_a.tiff	medium	Col	3	4_PM
1	3	3	106_a.tiff	medium	Col	3	4_PM
1	1	1	43_n.tiff	medium	Col	3	4_PM
1	3	3	59_a_Lum.tiff	medium	Lum	3	4_PM
1	1	1	62_a_Lum.tiff	medium	Lum	3	4_PM
1	3	3	60_n.tiff	medium	Col	3	4_PM
1	3	3	19_n.tiff	medium	Col	3	4_PM
1	1	1	100_a.tiff	medium	Col	3	4_PM
1	3	3	41_n_Lum.tiff	medium	Lum	3	4_PM
0	1	3	27_n_Lum.tiff	medium	Lum	3	4_PM
1	1	1	73_a.tiff	medium	Col	3	4_PM
0	1	3	22_a_Lum.tiff	medium	Lum	3	4_PM
0	1	3	66_a_Lum.tiff	medium	Lum	3	4_PM
1	3	3	15_n_Lum.tiff	medium	Lum	3	4_PM
1	1	1	31_n.tiff	medium	Col	3	4_PM
1	3	3	68_n.tiff	medium	Col	3	4_PM
1	1	1	49_a_Lum.tiff	small	Lum	4	4_PM
0	1	3	54_a_Lum.tiff	small	Lum	4	4_PM
1	3	3	103_a_Lum.tiff	small	Lum	4	4_PM
1	1	1	100_a.tiff	small	Col	4	4_PM
1	3	3	75_n_Lum.tiff	small	Lum	4	4_PM
0	1	3	110_a_Lum.tiff	small	Lum	4	4_PM
1	1	1	70_a.tiff	small	Col	4	4_PM
0	3	1	100_a_Lum.tiff	small	Lum	4	4_PM
0	3	1	34_a_Lum.tiff	small	Lum	4	4_PM
1	3	3	90_h.tiff	small	Col	4	4_PM
1	3	3	42_a_Lum.tiff	small	Lum	4	4_PM
1	3	3	54_h_Lum.tiff	small	Lum	4	4_PM
1	3	3	87_a_Lum.tiff	small	Lum	4	4_PM
1	1	1	84_a_Lum.tiff	small	Lum	4	4_PM
0	3	1	97_h.tiff	small	Col	4	4_PM
0	3	1	5_a_Lum.tiff	small	Lum	4	4_PM
1	3	3	32_a_Lum.tiff	small	Lum	4	4_PM
[truncated: 4,081 more rows]
